# Supplementary material for: Assessing genetic diversity and similarity of 435 KPC-carrying plasmids
Source: Sci Rep. 2019 Aug 2;9:11223. doi: 10.1038/s41598-019-47758-5 (PMC6677891; doi:10.1038/s41598-019-47758-5)
Supplement: Supplementary file 2 — Supplementary Material Table S1 [file 41598_2019_47758_MOESM2_ESM.xlsx]

## Sheet: main
Supplementary Material Table S1
Assessing genetic diversity and similarity of 435 KPC-carrying plasmids
Christian Brandt#1,2, Adrian Viehweger3,4, Abhijeet Singh2, Mathias W. Pletz1,5, Daniel Wibberg6, Jörn Kalinowski6, Sandrina Lerch1, Bettina Müller2, Oliwia Makarewicz1,5
1Institute for Infectious Diseases and Infection Control, Jena University Hospital, Jena, Germany
2BioCenter, Department of Molecular Sciences, Swedish University of Agricultural Sciences, Uppsala, Sweden
3Institute of Medical Microbiology, University Hospital, Leipzig, Germany
4Bioinformatics Faculty of Mathematics and Computer Science, Friedrich Schiller University, Jena, Germany
5InfectoGnostics Research Campus, Jena, Germany
6Center for Biotechnology, Bielefeld University, Bielefeld, Germany
#Corresponding Author
Content:
Section 1: metadata_representatives
metadata for all representative KPC plasmid sequences
Section 2: cluster_results
results of the plasmid clustering with psi-cd-hit
Section 3: accessionlist_allKPC_hits
list of all sequences used in this work (unfiltered)

## Sheet: 1. metadata_representatives
representative number	Accession	length [bp]	name	collection date	organism	sequencing technology	Incompatibility group(s)	specific Inc name	KPC type(s)	other beta-lactamases	other AB resistances	country	Tn type (1st hit)	Tn coverage (1st hit)	coverage map of blast hit (1st hit) [=] is matching region; [.] is non matching region	Tn type (2nd hit)	Tn coverage (2nd hit)	coverage map of blast hit (2nd hit) [=] is matching region; [.] is non matching region	umuDC	Antitoxin systems	SOS inhibition protein	plasmid stability	mercury resistance	cooper resistance	arsenic resistance
1	AP018674	66250	pGSU10-3-3	2017	Klebsiella pneumoniae	Sequel; MiSeq	IncFII IncN	IncFII(pHN7A8)_1_pHN7A8 IncN_1	KPC-2		fosA3	Japan	Tn1721A-Tn3_full_seq_13798bp_KF826292	2058-10504/13799	..==========...				umuC umuD	higA1_1 higA1_2 pemI	psiB_1 psiB_2	parA
2	AP019197	53629	pGSH8M-1-2	2018	Aeromonas caviae	Sequel; NextSeq500	IncP	IncP(6)_1	KPC-2		mph(A)	Japan											merP merT_1 merT_2
3	CP004366	53081	pKPC_FCF13/05	2005	Klebsiella pneumoniae	not specified	IncN	IncN_1	KPC-2			Brazil	Tn4401_full_seq_10545bp_NC021660	3437-10545/10545	....===========				umuC umuD
4	CP006657	317154	p1	2010	Klebsiella pneumoniae	454	IncFIB IncFII IncR	IncFIB(K)_1_Kpn3 IncFII_1_pKP91 IncR_1	KPC-2	CTX-M-24 TEM-1 VEB-3	aadA2 aph(3')-Ia catA1 dfrA12 floR2 mph(A) qacEdelta1 rmtB1 sul1 tet(A) tet(G)		Tn1721A-Tn3_full_seq_13798bp_KF826292	1-13799/13799	===============				umuC_1 umuC_2 umuD_1 umuD_2	higA higA1	psiB	parA	merA merC merP merR merT	copA copB copD copR	arsA_1 arsA_2 arsA_3 arsB arsC arsD_1 arsD_2 arsH
5	CP006919	25284	pNJST258C2	2010	Klebsiella pneumoniae	not specified			KPC-3			USA	Tn4401_full_seq_10545bp_NC021660	438-10443/10545	===============
6	CP007558	272297	pKEC-a3c	2012	Citrobacter freundii	Pacific Biosciences RS II	IncA/C2 IncN	IncA/C2_1 IncN_1	KPC-2	FOX-5 SHV-5	aac(3)-I ant(2'')-Ia ble dfrA14 mph(E) msr(E) qacEdelta1 qnrA1 sul1	USA							umuC umuD				merA merC merP merR merT
7	CP008791	205586	pKPC-727	2012	Klebsiella oxytoca	Pacific Biosciences RS II	IncFII IncFII	IncFII(Yp)_1_Yersenia IncFII_1_pKP91	KPC-2 KPC-2	OXA-9	aadA1 aph(3'')-Ib aph(6)-Id sul2	USA	Tn4401_full_seq_10545bp_NC021660	438-10443/10545	===============	Tn4401_full_seq_10545bp_NC021660	438-10444/10545	===============	umuC_1 umuC_2 umuD_1 umuD_2	ccdA	psiB_1 psiB_2	parM
8	CP008798	85473	pKPC-484	2012	Klebsiella pneumoniae	Pacific Biosciences RS II	IncR	IncR_1	KPC-2	OXA-9 TEM-1	aac(3)-IVa aadA2 aph(4)-Ia dfrA12 mph(A) qacEdelta1 sul1 sul3	USA	Tn4401_full_seq_10545bp_NC021660	438-7456/10545	===========....				umuC umuD			parA	merA merC
9	CP009465	43621	pKPC_UVA01	2016	Klebsiella pneumoniae	not specified			KPC-2	TEM-1			Tn4401_full_seq_10545bp_NC021660	438-10443/10545	===============
10	CP009466	113105	pKPC_UVA02	2016	Klebsiella oxytoca	not specified	IncFII	IncFII(SARC14)_1_SARC14	KPC-2				Tn4401_full_seq_10545bp_NC021660	438-10443/10545	===============				umuC umuD		psiB	parA	merA merC merP merR merT	copA copB copD copR	arsA_1 arsA_2 arsB arsC arsD_1 arsD_2
11	CP009773	75618	pKPC-63d	2013	Klebsiella pneumoniae	PacBio RSII			KPC-3	OXA-9 TEM-150	aadA1 aph(3'')-Ib aph(6)-Id dfrA14 sul2	USA	Tn4401_full_seq_10545bp_NC021660	438-7444/10545	===========....				umuC umuD		psiB	parA parM
12	CP009776	115320	pKPC-def	2013	Klebsiella pneumoniae	PacBio RSII	IncX3	IncX3_1	KPC-3	OXA-9 SHV-12 TEM-150	aadA1 aph(3'')-Ib aph(6)-Id dfrA14 sul2	USA	Tn4401_full_seq_10545bp_NC021660	438-7444/10545	===========....				umuC umuD_1 umuD_2		psiB	parA parM
13	CP009862	80186	pKPC-629	2013	Escherichia coli	PacBio RSII	IncN	IncN_1	KPC-2	OXA-9 TEM-150	aadA1 aph(3'')-Ib aph(6)-Id dfrA14 sul2	USA	Tn4401_full_seq_10545bp_NC021660	438-10443/10545	===============				umuC umuD				merA merC merP merR merT
14	CP010362	85403	p38544-85.403kb	2016	Klebsiella pneumoniae	Pacbio RS	IncR	IncR_1	KPC-2	OXA-9 TEM-1	aac(3)-IVa aadA1 aadA2 aph(4)-Ia cmlA1 qacL		Tn4401_full_seq_10545bp_NC021660	438-7456/10545	===========....				umuC umuD			parA	merA merC
15	CP010881	116803	pMNCRE44_5	2012	Escherichia coli	Illumina MiSeq 2x300; PacBio	IncFIA IncX3	IncFIA(HI1)_1_HI1 IncX3_1	KPC-3 KPC-3	OXA-9 SHV-12 TEM-150	aadA1 aph(3'')-Ib aph(6)-Id sul2		Tn4401_full_seq_10545bp_NC021660	438-7444/10545	===========....	Tn4401_full_seq_10545bp_NC021660	438-7444/10545	========/==....	umuC umuD_1 umuD_2		psiB	parA parM
16	CP011571	90452	pKPC_CAV1311	2011	Enterobacter hormaechei	PacBio	IncR	IncR_1	KPC-2	TEM-1	aadA1 floR2 qacEdelta1 sul1 tet(G)	USA	Tn4401_full_seq_10545bp_NC021660	438-7355/10545	===========....				umuC umuD			parA	merB
17	CP011580	90452	pKPC_CAV1411	2011	Enterobacter hormaechei	PacBio	IncR	IncR_1	KPC-2	TEM-1	aadA1 floR2 qacEdelta1 sul1 tet(G)	USA	Tn4401_full_seq_10545bp_NC021660	438-7355/10545	===========....				umuC umuD			parA	merB
18	CP011589	59138	pKPC_CAV1043	2008	Enterobacter asburiae	PacBio	IncN	IncN_1	KPC-3		dfrA14	USA	Tn4401_full_seq_10545bp_NC021660	438-10443/10545	===============				umuC umuD
19	CP011611	243709	pKPC_CAV1321-244	2010	Citrobacter freundii	PacBio			KPC-2	OXA-1 TEM-1	aac(3)-IIa arr-3 catA2 catB3 qacEdelta1 sul1 sul2 tet(D)	USA	Tn4401_full_seq_10545bp_NC021660	438-10443/10545	===============				umuC umuD			parM
20	CP011622	176497	pKPC_CAV1344	2010	Klebsiella pneumoniae	PacBio	IncA/C2	IncA/C2_1	KPC-2	OXA-9 SHV-105 TEM-150	aadA1 ant(2'')-Ia qacEdelta1 qnrA1 sul1	USA	Tn4401_full_seq_10545bp_NC021660	438-10443/10545	===============								merA merC merP merR merT
21	CP011635	332956	pKPC_CAV1374	2010	Klebsiella oxytoca	PacBio	IncHI1A IncHI1B	IncHI1A(CIT)_1_pNDM-CIT IncHI1B(CIT)_1_pNDM-CIT	KPC-2	TEM-1		USA	Tn4401_full_seq_10545bp_NC021660	438-10443/10545	===============					relB		parM
22	CP011646	96702	pKPC_CAV1596-97	2012	Klebsiella pneumoniae	PacBio	IncN3	IncN3_1	KPC-3	SHV-12		USA	Tn4401_full_seq_10545bp_NC021660	437-10444/10545	===============				umuC	ccdA
23	CP011656	129196	pKPC_CAV1741	2012	Citrobacter freundii	PacBio	IncL/M	IncL/M(pMU407)_1_pMU407	KPC-2 KPC-2	SHV-30 TEM-1 TEM-1	aadA1 dfrA3b qacEdelta1 sul1	USA	Tn4401_full_seq_10545bp_NC021660	438-10443/10545	===============	Tn4401_full_seq_10545bp_NC021660	438-10443/10545	===============	umuC_1 umuC_2 umuD	pemI		parM stbB
24	CP011981	130552	p500_1420-130.552kb	2015	Klebsiella pneumoniae	PacBio RS	IncFIB IncFII	IncFIB(pQil)_1_pQil IncFII_1_pKP91	KPC-2				Tn4401_full_seq_10545bp_NC021660	438-7456/10545	===========....				umuC umuD	higA1	psiB	parA parM
25	CP011999	83399	pKp28	2012	Klebsiella pneumoniae	PacBio	IncFIA	IncFIA(HI1)_1_HI1	KPC-2	OXA-9 TEM-1	dfrA14	USA	Tn4401_full_seq_10545bp_NC021660	438-7456/10545	===========....				umuC umuD	ccdA	psiB	parM	merA merC
26	CP012163	109753	p35734-109.753kb	2010	Enterobacter roggenkampii	Pacbio RS II			KPC-3 KPC-3	TEM-150	aadA1 qnrB19	USA	Tn4401_full_seq_10545bp_NC021660	438-10443/10545	========/======	Tn4401_full_seq_10545bp_NC021660	438-10443/10545	===============	umuD
27	CP012168	239973	p34998-239.973kb	2019	Enterobacter hormaechei	Pacbio RS II	IncA/C	IncA/C_1	KPC-4	OXA-1 TEM-150	aac(3)-VIa aadA1 aph(3')-Ia arr-3 catB3 mph(A) qacEdelta1 sul1									hipB			merA merC merP merR merT
28	CP013325	49565	pKPC_CAV1193	2010	Klebsiella pneumoniae	PacBio			KPC-2	TEM-1		USA	Tn4401_full_seq_10545bp_NC021660	438-10443/10545	===============
29	CP014765	106559	pKpQIL-9b8	2014	Klebsiella pneumoniae	PacBio RSII	IncFII	IncFII_1_pKP91	KPC-3			USA	Tn4401_full_seq_10545bp_NC021660	438-7456/10545	===========....				umuC umuD	ccdA higA higA1		parM
30	CP015991	76251	pWSZBR	2015	Klebsiella pneumoniae	PacBio	IncR IncR	IncR_1 IncR_1	KPC-2	OXA-1	aadA16 arr-3 catB3 dfrA27 mph(A) qacEdelta1 qnrA7 sul1	China							umuC umuD			parA_1 parA_2	merA merC merP merR_1 merR_2 merT
31	CP016381	143348	pASP-135	2013	Aeromonas hydrophila	not specified			KPC-2	CARB-2 SHV-12	aadA2 ant(2'')-Ia catB11 catB3 cmlA6 dfrA19 mph(E) msr(E) qacEdelta1 qnrB19 sul1	USA								yefM			merA merC merP merR merT
32	CP016402	57009	pF77	2014	Klebsiella pneumoniae	not specified	IncFII	IncFII(pHN7A8)_1_pHN7A8	KPC-2	CTX-M-65 SHV-12	catA2	China	Tn1721A-Tn3_full_seq_13798bp_KF826292	1-8972/13799	========/==....				umuC umuD	pemI	psiB	parA
33	CP016403	105125	pF5	2014	Klebsiella pneumoniae	not specified	IncFII IncR	IncFII(pHN7A8)_1_pHN7A8 IncR_1	KPC-2	CTX-M-65 SHV-12	catA2 fosA3	China	Tn1721A-Tn3_full_seq_13798bp_KF826292	1-8972/13799	==========.....				umuC_1 umuC_2 umuD_1 umuD_2	higA1 pemI	psiB_1 psiB_2	parA_1 parA_2 parM
34	CP017083	24225	pT211	2013	Proteus mirabilis	Pacbio	IncN	IncN_1	KPC-2			China	Tn1721A-Tn3_full_seq_13798bp_KF826292	1-10433/13799	============...				umuC umuD
35	CP017086	59035	pT18	2014	Proteus mirabilis	Pacbio	IncFII IncN	IncFII(pHN7A8)_1_pHN7A8 IncN_1	KPC-2	CTX-M-65 TEM-1	fosA3 rmtB1	China	Tn1721A-Tn3_full_seq_13798bp_KF826292	1-10504/13799	============...				umuC umuD	pemI
36	CP017929	113105	pKPC_UVA02	2007	Klebsiella oxytoca	PacBio	IncFII	IncFII(SARC14)_1_SARC14	KPC-2			USA	Tn4401_full_seq_10545bp_NC021660	438-10443/10545	===============				umuC umuD		psiB	parA	merA merC merP merR merT	copA copB copD copR	arsA_1 arsA_2 arsB arsC arsD_1 arsD_2
37	CP017993	21186	pKPC-98f	2014	Enterobacter cloacae	PacBio RSII			KPC-2			USA
38	CP018432	52059	pMNCRE78_3	2013	Klebsiella pneumoniae	PacBio RS II; Illumina MiSeq			KPC-2		qnrS1	USA	Tn4401_full_seq_10545bp_NC021660	438-10444/10545	===============
39	CP018455	162552	unnamed	2015	Klebsiella pneumoniae	Illumina Miseq and PacBio RS Sequencing	IncFII IncR	IncFII(pHN7A8)_1_pHN7A8 IncR_1	KPC-2	CTX-M-65 SHV-12 TEM-1	rmtB1	China	Tn1721A-Tn3_full_seq_13798bp_KF826292	1-8972/13799	==========.....				umuC_1 umuC_2 umuD_1 umuD_2	higA1 pemI	psiB_1 psiB_2 psiB_3	parA_1 parA_2 parM_1 parM_2 stbB
40	CP018669	88688	pKPC_CAV1042-89	2008	Klebsiella pneumoniae	PacBio	IncL/M	IncL/M(pMU407)_1_pMU407	KPC-2	SHV-105	aadA2 dfrA12 mph(A) qacEdelta1 sul1	USA	Tn4401_full_seq_10545bp_NC021660	438-10443/10545	===============				umuC_1 umuC_2 umuD	pemI		parM stbB	merC merP
41	CP018675	181436	pKPC_CAV1217	2010	Klebsiella pneumoniae	PacBio	IncFIB IncFII	IncFIB(K)_1_Kpn3 IncFII_1_pKP91	KPC-4		aac(3)-IVa aph(4)-Ia qacEdelta1 sul1	USA	Tn4401_full_seq_10545bp_NC021660	438-10443/10545	===============				umuC umuD	higA higA1	psiB			copA copB copD copR	arsA_1 arsA_2 arsA_3 arsB arsC arsD_1 arsD_2 arsH
42	CP018884	121863	unnamed1	2009	Klebsiella pneumoniae	PacBio	IncFIB	IncFIB(pQil)_1_pQil	KPC-2	CTX-M-15 TEM-1	aac(3)-IId catA1 dfrA30 qacE qnrB1	Brazil	Tn4401_full_seq_10545bp_NC021660	1-10545/10545	===============				umuC umuD			parA parM
43	CP018887	123208	pIncN	2009	Klebsiella pneumoniae	PacBio	IncFIB IncN	IncFIB(pQil)_1_pQil IncN_1	KPC-2	OXA-1	dfrA30 qacE tet(A)	Brazil	Tn4401_full_seq_10545bp_NC021660	1-10545/10545	===============				umuC_1 umuC_2 umuC_3 umuD_1 umuD_2 umuD_3			parA parM
44	CP018945	55436	pEC224_KPC	2010	Escherichia coli	PacBio	IncN	IncN_1	KPC-2		aadA16 arr-3 dfrA27 qacEdelta1 sul1	Viet Nam							umuC umuD
45	CP018949	16559	pEC276_KPC	2010	Escherichia coli	PacBio			KPC-2			USA
46	CP018956	216226	pEC316_KPC	2011	Escherichia coli	PacBio	IncA/C2	IncA/C2_1	KPC-2	TEM-12	aac(6')-33 ant(2'')-Ia floR qacEdelta1 sul1 sul2	USA	Tn4401_full_seq_10545bp_NC021660	438-7321/10545	===========....								merA_1 merA_2 merC_1 merC_2 merP_1 merP_2 merR merT_1 merT_2
47	CP018959	51885	pEC422_KPC	2011	Escherichia coli	PacBio	IncN	IncN_1	KPC-2	OXA-1	arr-3 catB3 qacEdelta1 sul1	Ecuador							umuC umuD
48	CP018974	70876	pEC545_KPC	2011	Escherichia coli	PacBio	IncL/M	IncL/M(pMU407)_1_pMU407	KPC-2	OXA-1	catB3	Viet Nam										parM stbB
49	CP018981	14029	pEC867_KPC	2013	Escherichia coli	PacBio			KPC-3			Canada	Tn4401_full_seq_10545bp_NC021660	438-7252/10545	===========....
50	CP018989	85865	pECAZ146_KPC	2012	Escherichia coli	PacBio	IncFIA IncFII IncR	IncFIA(HI1)_1_HI1 IncFII_1_pKP91 IncR_1	KPC-2	OXA-9 TEM-1		Italy	Tn4401_full_seq_10545bp_NC021660	438-7456/10545	===========....				umuC umuD			parA	merA_1 merA_2 merC_1 merC_2 merP merR merT
51	CP018999	146162	pECAZ153_KPC	2013	Escherichia coli	PacBio	IncQ1	IncQ1_1	KPC-2	TEM-40	aac(3)-IId aph(3')-Ia aph(3'')-Ib aph(6)-Id dfrA25 mph(A) qacEdelta1 sul1 sul2	China							umuC_1 umuC_2 umuD_1 umuD_2	ccdA higA1	psiB_1 psiB_2	parA parM	merA merC merP merT
52	CP019001	272202	pECAZ155_KPC	2013	Escherichia coli	PacBio	IncA/C2 IncFIC	IncA/C2_1 IncFIC(FII)_1	KPC-2	CMY-2	aac(6')-Il aph(3'')-Ib aph(6)-Id floR qacEdelta1 sul1 sul2 tet(A) tet(B)	China								ccdA pemI	psiB
53	CP019006	47531	pECAZ159_2	2013	Escherichia coli	PacBio	IncN	IncN_1	KPC-2		aadA16 arr-3 dfrA27 qacEdelta1 sul1	Colombia							umuC umuD
54	CP019010	55746	pECAZ161_KPC	2013	Escherichia coli	PacBio			KPC-3	TEM-150		USA	Tn4401_full_seq_10545bp_NC021660	438-8769/10545	=============..
55	CP019014	142829	pECAZ162_KPC	2013	Escherichia coli	PacBio	IncFIA IncFII	IncFIA_1 IncFII_1	KPC-3		aadA5 aph(3'')-Ib aph(6)-Id dfrA17 qacEdelta1 sul1 sul2 tet(A)	USA	Tn4401_full_seq_10545bp_NC021660	438-7444/10545	===========....					ccdA pemI	psiB
56	CP019026	59373	pEC881_KPC	2013	Escherichia coli	PacBio	IncN	IncN_1	KPC-2		aadA16 arr-3 dfrA27 qacEdelta1 qnrB6 sul1	Colombia							umuC umuD
57	CP020059	87982	unitig_1	2017	Escherichia coli	PacBio RSII	IncFII IncN	IncFII(Yp)_1_Yersenia IncN_1	KPC-3	OXA-9 TEM-150	aadA1 aph(3'')-Ib aph(6)-Id dfrA14 sul2		Tn4401_full_seq_10545bp_NC021660	438-10443/10545	===============				umuC umuD
58	CP020066	72663	unitig_5	2017	Klebsiella pneumoniae	PacBio RSII	IncN	IncN_1	KPC-3		dfrA14		Tn4401_full_seq_10545bp_NC021660	438-10443/10545	===============				umuC umuD
59	CP020075	22062	tig00000005	2017	Klebsiella pneumoniae	PacBio RSII			KPC-3	TEM-150			Tn4401_full_seq_10545bp_NC021660	438-10448/10545	========/======
60	CP020119	51515	unitig_7	2017	Escherichia coli	PacBio RSII	IncN	IncN_1	KPC-4	TEM-150	aph(3')-Ia dfrA14		Tn4401_full_seq_10545bp_NC021660	438-10443/10545	===============				umuC umuD
61	CP020359	110705	unitig_2	2017	Klebsiella oxytoca	PacBio RSII			KPC-3		ant(2'')-Ia dfrA3b qacEdelta1 sul1		Tn4401_full_seq_10545bp_NC021660	438-10444/10545	===============				umuC_1 umuC_2 umuD		psiB
62	CP021195	107793	pH17-2	2012	Escherichia coli	PacBio	IncFII IncR	IncFII(pHN7A8)_1_pHN7A8 IncR_1	KPC-2			China	Tn1721A-Tn3_full_seq_13798bp_KF826292	1-10504/13799	============...				umuC umuD	higA higA1	psiB	parA parM	merA merC merP merT
63	CP021328	446611	pRo24724	2014	Raoultella ornithinolytica	PacBio	IncFIB IncHI1B IncU	IncFIB(pQil)_1_pQil IncHI1B_1_pNDM-MAR IncU_1	KPC-2	IMP-4 SHV-12	aac(3)-IId aadA2 aph(3'')-Ib aph(6)-Id armA arr-3 catA2 dfrA12 fosA3 mph(E) msr(E) qacEdelta1 qnrS1 sul1 sul2	China	Tn1721A-Tn3_full_seq_13798bp_KF826292	3907-13799/13799	....===========				umuC_1 umuC_2 umuC_3 umuC_4 umuD_1 umuD_2 umuD_3	higA-1	psiB	parA parM	merA merC merP merR merT		arsB arsC arsH arsR2
64	CP021548	22633	tig00000005	2017	Klebsiella pneumoniae	PacBio RSII			KPC-3				Tn4401_full_seq_10545bp_NC021660	438-10443/10545	===============
65	CP021695	214441	tig00000123	2017	Proteus mirabilis	PacBio RSII	IncA/C2	IncA/C2_1	KPC-6		aadA5 aph(3')-Ia dfrA17 floR qacEdelta1 sul1 sul2		Tn4401_full_seq_10545bp_NC021660	438-7356/10545	===========....								merA_1 merA_2 merC_1 merC_2 merP_1 merP_2 merR merT_1 merT_2		arsC arsH
66	CP021734	85195	unitig_2	2017	Escherichia coli	PacBio RSII	IncN IncY	IncN_1 IncY_1	KPC-3	TEM-1	dfrA5 qacEdelta1 sul1		Tn4401_full_seq_10545bp_NC021660	438-10443/10545	===============				umuC umuD			parA			arsA arsD
67	CP021756	22632	unitig_5	2017	Klebsiella pneumoniae	PacBio RSII			KPC-3				Tn4401_full_seq_10545bp_NC021660	438-8946/10545	========/====..
68	CP021835	210045	tig00000516_pilon	2017	Klebsiella pneumoniae	PacBio RSII	IncA/C2	IncA/C2_1	KPC-2	TEM-12	aac(6')-33 ant(2'')-Ia floR qacEdelta1 sul1 sul2		Tn4401_full_seq_10545bp_NC021660	438-7321/10545	===========....								merA_1 merA_2 merC_1 merC_2 merP_1 merP_2 merR merT_1 merT_2
69	CP021853	180262	unitig_1	2017	Proteus mirabilis	PacBio RSII	IncA/C2	IncA/C2_1	KPC-2	OXA-10	arr-2 cmlA5 dfrA14 floR qacEdelta1 sul1 sul2 tet(D)		Tn4401_full_seq_10545bp_NC021660	438-10443/10545	===============								merA merC merP merT
70	CP021860	24749	tig00000007_pilon	2017	Klebsiella pneumoniae	PacBio RSII			KPC-3				Tn4401_full_seq_10545bp_NC021660	438-10443/10545	===============
71	CP021861	79489	tig00000009_pilon	2017	Klebsiella pneumoniae	PacBio RSII	IncI2	IncI2_1_Delta	KPC-3	OXA-9 TEM-150	aadA1		Tn4401_full_seq_10545bp_NC021660	438-10443/10545	===============
72	CP022275	144825	pBKPC18-1	2015	Citrobacter freundii	PacBio	IncFIA	IncFIA_1	KPC-2			China	Tn1721A-Tn3_full_seq_13798bp_KF826292	3666-13799/13799	...=====/======				umuC_1 umuC_2 umuC_3 umuD_1 umuD_2			parM
73	CP022276	47164	pCKPC18-1	2015	Citrobacter freundii	PacBio			KPC-2			China	Tn1721A-Tn3_full_seq_13798bp_KF826292	2913-13799/13799	..======/======
74	CP022349	126877	pK516_KPC	2017	Klebsiella michiganensis	PacBio	IncFIA	IncFIA_1	KPC-2			China	Tn1721A-Tn3_full_seq_13798bp_KF826292	3666-13799/13799	...=====/======				umuC_1 umuC_2 umuD_1 umuD_2		psiB	parM
75	CP022698	107249	pAUSMDU8141-3	2015	Citrobacter farmeri	PacBio; Illumina NextSeq	IncFII IncR	IncFII_1_pKP91 IncR_1	KPC-2	OXA-9 TEM-1		Australia	Tn4401_full_seq_10545bp_NC021660	438-7456/10545	===========....				umuC umuD		psiB	parA parM	merA merC
76	CP022917	246577	pJYC04A	2015	Klebsiella pneumoniae	PacBio	IncFIB IncFIB IncFII	IncFIB(K)_1_Kpn3 IncFIB(pQil)_1_pQil IncFII_1_pKP91	KPC-2	OXA-9 TEM-1	aph(3'')-Ib aph(6)-Id dfrA14 qnrB1 sul2 tet(A)	South Korea	Tn4401_full_seq_10545bp_NC021660	438-7456/10545	===========....				umuC_1 umuC_2 umuD_1 umuD_2	higA higA1	psiB	parA parM	merA merC	copA copB copD copR	arsA_1 arsA_2 arsA_3 arsB arsC arsD_1 arsD_2 arsH
77	CP022926	258210	pJYC01A	2014	Klebsiella pneumoniae	PacBio	IncFIB IncFIB IncFII	IncFIB(K)_1_Kpn3 IncFIB(pQil)_1_pQil IncFII_1_pKP91	KPC-2	CTX-M-15 OXA-1 OXA-9 TEM-1	aac(3)-IIa aph(3'')-Ib aph(6)-Id dfrA14 qnrB1 sul2 tet(A)	South Korea	Tn4401_full_seq_10545bp_NC021660	438-7456/10545	===========....				umuC_1 umuC_2 umuD_1 umuD_2	higA higA1	psiB	parA parM	merA merC	copA copB copD copR	arsA_1 arsA_2 arsA_3 arsB arsC arsD_1 arsD_2 arsH
78	CP023480	10951	pKQPS142b	2011	Klebsiella quasipneumoniae	Illumina MiSeq	IncQ1	IncQ1_1	KPC-2		aph(3')-VIa	Brazil
79	CP023725	103454	unnamed3	2014	Klebsiella pneumoniae	PacBio	IncFII IncN IncR	IncFII(pHN7A8)_1_pHN7A8 IncN_1 IncR_1	KPC-2			Taiwan	Tn1721A-Tn3_full_seq_13798bp_KF826292	2058-10504/13799	..==========...				umuC_1 umuC_2 umuD_1 umuD_2	higA1 pemI	psiB_1 psiB_2	parA_1 parA_2 parM
80	CP023894	71267	unnamed3	2015	Raoultella ornithinolytica	PacBio; Illumina	IncN	IncN_1	KPC-3		dfrA14 qnrS1	Canada	Tn4401_full_seq_10545bp_NC021660	3553-10443/10545	.....==========				umuC umuD
81	CP023938	91069	unnamed2	2012	Klebsiella pneumoniae	PacBio; Illumina	IncFII	IncFII(pHN7A8)_1_pHN7A8	KPC-2	SHV-12	catA2	Canada							umuC umuD	pemI	psiB	parA	merA merC merP merT
82	CP023952	207802	unnamed1	2014	Klebsiella pneumoniae	PacBio; Illumina	IncA/C2	IncA/C2_1	KPC-2	TEM-12	aac(6')-33 ant(2'')-Ia qacEdelta1 sul1 sul2	Canada	Tn4401_full_seq_10545bp_NC021660	438-7356/10545	===========....								merA_1 merA_2 merC_1 merC_2 merP_1 merP_2 merR merT_1 merT_2
83	CP024709	47126	pPUTH2	2014	Klebsiella pneumoniae	PacBio			KPC-2		arr-3 qnrS1	China	Tn6367_Tn6296_ISKpn19_full_seq_incl.TEM_13283bp_MF156712	1-9599/13284	===========....
84	CP025009	176049	pAUSMDU8119-1	2014	Klebsiella pneumoniae	PacBio	IncFIB IncFII	IncFIB(K)_1_Kpn3 IncFII_1_pKP91	KPC-2		aph(3')-Ia	Australia	Tn4401_full_seq_10545bp_NC021660	438-7456/10545	===========....				umuC umuD	higA higA1	psiB			copA copB copD copR	arsA_1 arsA_2 arsA_3 arsB arsC arsD_1 arsD_2 arsH
85	CP025010	118202	pAUSMDU8119-2	2014	Klebsiella pneumoniae	PacBio	IncFIB IncFII	IncFIB(pQil)_1_pQil IncFII_1_pKP91	KPC-2	OXA-9 TEM-1		Australia	Tn4401_full_seq_10545bp_NC021660	438-7456/10545	===========....				umuC umuD		psiB	parA parM	merA merC
86	CP025039	146689	pNU-CRE047_2	2011	Klebsiella pneumoniae	PacBio; Illumina HiSeq	IncFIA IncFII	IncFIA(HI1)_1_HI1 IncFII(Yp)_1_Yersenia	KPC-3	OXA-9 TEM-150	aadA1 aph(3'')-Ib aph(6)-Id dfrA14 sul2	USA	Tn4401_full_seq_10545bp_NC021660	438-7444/10545	===========....				umuC_1 umuC_2 umuD		psiB_1 psiB_2	parA parM
87	CP025147	205953	KP1766_p1	2016	Klebsiella pneumoniae	Illumina MiSeq and Oxford Nanopore	IncA/C2	IncA/C2_1	KPC-2	TEM-12	aac(6')-33 ant(2'')-Ia qacEdelta1 sul1 sul2	USA	Tn4401_full_seq_10545bp_NC021660	438-7356/10545	========/==....								merA_1 merA_2 merC_1 merC_2 merP_1 merP_2 merR merT_1 merT_2
88	CP025148	161986	KP1766_p2	2016	Klebsiella pneumoniae	Illumina MiSeq and Oxford Nanopore	IncFIB	IncFIB(K)_1_Kpn3	KPC-2			USA	Tn4401_full_seq_10545bp_NC021660	438-7356/10545	===========....				umuC umuD	higA higA1	psiB			copA copB copD copR	arsA_1 arsA_2 arsA_3 arsB_1 arsB_2 arsC_1 arsC_2 arsD_1 arsD_2 arsH_1 arsH_2 arsR2
89	CP025458	128563	p69-2	2017	Klebsiella pneumoniae	Illumina MiSeq; PacBio	IncFII IncR	IncFII(pHN7A8)_1_pHN7A8 IncR_1	KPC-2	CTX-M-65 SHV-12 TEM-1	catA2 rmtB1	China	Tn1721A-Tn3_full_seq_13798bp_KF826292	1926-10504/13799	..==========...				umuC umuD	higA1 pemI	psiB_1 psiB_2	parA parM_1 parM_2 stbB	merA merC merP merT
90	CP025463	161580	p44-2	2016	Klebsiella pneumoniae	Illumina MiSeq; PacBio	IncFII IncR	IncFII(pHN7A8)_1_pHN7A8 IncR_1	KPC-2	CTX-M-65 SHV-12 TEM-1	catA2 rmtB1	China							umuC_1 umuC_2 umuD_1 umuD_2	higA1 pemI	psiB_1 psiB_2 psiB_3	parA_1 parA_2 parM_1 parM_2 stbB	merA merC merP merT
91	CP025468	129684	p187-2	2008	Klebsiella pneumoniae	Illumina MiSeq; PacBio	IncFII IncR	IncFII_1_pKP91 IncR_1	KPC-2			China	Tn1721A-Tn3_full_seq_13798bp_KF826292	1-10504/13799	========/===...				umuC umuD	higA1	psiB	parA parM	merA merC merP merT
92	CP025952	170821	pKPGD4	2015	Klebsiella pneumoniae	PacBio	IncFII IncR	IncFII(pHN7A8)_1_pHN7A8 IncR_1	KPC-2	CTX-M-65 TEM-1	catA2 fosA3 rmtB1	China							umuC_1 umuC_2 umuD_1 umuD_2	higA1 pemI	psiB_1 psiB_2 psiB_3	parA_1 parA_2 parM_1 parM_2 stbB	merA merC merP merT
93	CP026123	23973	pKPC-b21f	2015	Aeromonas sp.	PacBio RSII			KPC-2			USA	Tn4401_full_seq_10545bp_NC021660	438-10443/10545	===============
94	CP026131	164510	pF1_1	2014	Klebsiella pneumoniae	PacBio	IncFII IncR	IncFII(pHN7A8)_1_pHN7A8 IncR_1	KPC-2	CTX-M-65 SHV-12 TEM-1	catA2 rmtB1	China	Tn1721A-Tn3_full_seq_13798bp_KF826292	1-8972/13799	==========.....				umuC_1 umuC_2 umuD_1 umuD_2	higA1 pemI	psiB_1 psiB_2 psiB_3	parA_1 parA_2 parM_1 parM_2 stbB
95	CP026137	104887	pF77_1	2014	Klebsiella pneumoniae	PacBio	IncFII IncR	IncFII(pHN7A8)_1_pHN7A8 IncR_1	KPC-17 KPC-2	CTX-M-65 SHV-12 SHV-12	catA2 fosA3	China	Tn1721A-Tn3_full_seq_13798bp_KF826292	1-8972/13799	==========.....	Tn1721A-Tn3_full_seq_13798bp_KF826292	1-8972/13799	========/==....	umuC_1 umuC_2 umuD		psiB	parA_1 parA_2
96	CP026147	71854	pF132_2	2014	Klebsiella pneumoniae	PacBio	IncFII	IncFII(pHN7A8)_1_pHN7A8	KPC-2	CTX-M-65 SHV-12	catA2	China	Tn1721A-Tn3_full_seq_13798bp_KF826292	1-8972/13799	==========.....				umuC umuD	pemI	psiB	parA
97	CP026152	83260	pF138_3	2014	Klebsiella pneumoniae	PacBio	IncFII IncR	IncFII(pHN7A8)_1_pHN7A8 IncR_1	KPC-2 KPC-2		catA2	China							umuC_1 umuC_2 umuD_1 umuD_2	pemI	psiB	parA_1 parA_2 parM
98	CP026169	58627	pKPC-79f0	2016	Leclercia sp.	PacBio RSII	IncN	IncN_1	KPC-2		dfrA14	USA							umuC umuD
99	CP026175	172259	pKPC-0cc9	2016	Klebsiella pneumoniae	PacBio RSII	IncFIB	IncFIB(K)_1_Kpn3	KPC-2			USA							umuC umuD	ccdA higA higA1 relB	psiB	parM	merA merC merP merR merT	copA copB copD copR
100	CP026179	237571	pKPC-224e	2016	Klebsiella pneumoniae	PacBio RSII	IncFIA IncFII IncN	IncFIA(HI1)_1_HI1 IncFII_1_pKP91 IncN_1	KPC-2	OXA-9 SHV-12 TEM-150	aadA1 aph(3'')-Ib aph(6)-Id dfrA14 qnrB19 sul2	USA							umuC umuD	higA	psiB	parM	merA merC merP merR merT	copA copB copD copR	arsA_1 arsA_2 arsB_1 arsB_2 arsC_1 arsC_2 arsD arsH arsR2
101	CP026188	82861	pKPC-ddab	2016	Enterobacteriaceae bacterium	PacBio RSII	IncL/M	IncL/M(pOXA-48)_1_pOXA-48	KPC-2	OXA-9 SHV-12 TEM-150	aadA1 ant(2'')-Ia qnrB19	USA							umuC umuD	pemI		parM stbB
102	CP026198	174695	pKPC-c606	2016	Enterobacteriaceae bacterium	PacBio RSII	IncN	IncN_1	KPC-2		aph(3'')-Ib aph(6)-Id dfrA14 sul2	USA	Tn4401_full_seq_10545bp_NC021660	438-10443/10545	===============				umuC_1 umuC_2 umuD_1 umuD_2		psiB	parA parM		copA copB copD copR	arsA arsB arsD
103	CP026204	76500	pKPC-bca9	2015	Escherichia coli	PacBio RSII			KPC-2			USA								parD1
104	CP026205	77775	pKPC-e3ee	2015	Escherichia coli	PacBio RSII	IncN3	IncN3_1	KPC-2			USA
105	CP026213	221962	pKPC-933d	2016	Citrobacter sp.	PacBio RSII			KPC-2		aph(3'')-Ib aph(6)-Id dfrA14 sul2	USA							umuC umuD			parM	merA merC merP merR merT		arsA arsB arsC_1 arsC_2 arsC_3 arsD arsH
106	CP026225	178635	pKPC-8e09	2014	Aeromonas sp.	PacBio RSII	IncA/C2	IncA/C2_1	KPC-2	CARB-2 FOX-5	aadA2 ble catB11 cmlA6 mph(E) msr(E) qacEdelta1 qnrA1 sul1	USA
107	CP026227	51597	pKPC-1ac6	2015	Aeromonas sp.	PacBio RSII	IncU	IncU_1	KPC-2			USA	Tn4401_full_seq_10545bp_NC021660	438-10443/10545	===============
108	CP026230	77569	pKPC-038c	2014	Aeromonas sp.	PacBio RSII			KPC-2	OXA-2 OXA-2	mph(E) msr(E) qacEdelta1 sul1	USA	Tn4401_full_seq_10545bp_NC021660	438-9356/10545	==============.								merA merP_1 merP_2 merT_1 merT_2
109	CP026232	62590	pKPC-c9fd	2014	Citrobacter freundii	PacBio RSII	IncN3	IncN3_1	KPC-2			USA	Tn4401_full_seq_10545bp_NC021660	438-10443/10545	===============
110	CP026236	65291	pKPC-59e4	2014	Citrobacter freundii	PacBio RSII	IncN	IncN_1	KPC-2	OXA-9 TEM-150	aadA1 aph(3'')-Ib aph(6)-Id sul2	USA	Tn4401_full_seq_10545bp_NC021660	438-10443/10545	===============				umuC umuD						arsA arsB arsC arsD
111	CP026239	53632	pKPC-9d88	2015	Citrobacter freundii	PacBio RSII			KPC-2 KPC-2	TEM-1		USA	Tn4401_full_seq_10545bp_NC021660	438-10443/10545	===============	Tn4401_full_seq_10545bp_NC021660	438-10443/10545	===============
112	CP026272	144055	pKPC-f607	2015	Klebsiella oxytoca	PacBio RSII			KPC-2	OXA-9 TEM-150	aadA1 aph(3'')-Ib aph(6)-Id sul2	USA	Tn4401_full_seq_10545bp_NC021660	438-10443/10545	===============				umuC				merA merC merP merR merT
113	CP026274	235655	pKPC-4b66	2015	Klebsiella oxytoca	PacBio RSII	IncFIA IncN IncN3	IncFIA(HI1)_1_HI1 IncN3_1 IncN_1	KPC-2 KPC-2		dfrA14	USA	Tn4401_full_seq_10545bp_NC021660	438-10443/10545	===============	Tn4401_full_seq_10545bp_NC021660	438-10443/10545	===============	umuC_1 umuC_2 umuC_3 umuD	mazE	psiB	parA parM		copA copB copD copR	arsA arsB arsC_1 arsC_2 arsH
114	CP026277	56561	pKPC-8bc0	2015	Klebsiella oxytoca	PacBio RSII	IncN	IncN_1	KPC-2		dfrA14	USA							umuC umuD
115	CP026280	152041	pKPC-55bf	2015	Klebsiella oxytoca	PacBio RSII	IncFII	IncFII_1_pKP91	KPC-2		aph(3'')-Ib aph(6)-Id	USA	Tn4401_full_seq_10545bp_NC021660	438-10443/10545	===============				umuC umuD	ccdA	psiB	parM
116	CP026385	82860	pKPC-56ce	2015	Serratia sp.	PacBio RSII	IncL/M	IncL/M(pOXA-48)_1_pOXA-48	KPC-2	OXA-9 SHV-12 TEM-150	aadA1 ant(2'')-Ia qnrB19	USA							umuC umuD	pemI		parM stbB
117	CP026394	63725	pKPC-e937	2016	Klebsiella pneumoniae	PacBio RSII	IncFII	IncFII(SARC14)_1_SARC14	KPC-2			USA	Tn4401_full_seq_10545bp_NC021660	438-10443/10545	===============				umuC umuD			parA		copA copB copD copR	arsA_1 arsA_2 arsB_1 arsB_2 arsC arsD_1 arsD_2
118	CP026401	20245	pKPC-b33e	2015	Escherichia coli	PacBio RSII	IncQ2	IncQ2_1	KPC-2			USA
119	CP026418	43928	pKPC-8dee	2015	Acinetobacter sp.	PacBio RSII			KPC-2	GES-17	mph(E) msr(E) qacEdelta1 sul1 tet(39)	USA	Tn4401_full_seq_10545bp_NC021660	438-10443/10545	===============					higA-2			merA merP
120	CP026589	89247	p3	2016	Klebsiella pneumoniae	PacBio	IncFII	IncFII(pHN7A8)_1_pHN7A8	KPC-2	CTX-M-65 TEM-1	fosA3 rmtB1	China							umuC umuD	pemI	psiB_1 psiB_2	parA parM stbB
121	CP027049	170467	unnamed	2012	Klebsiella pneumoniae	Illumina MiSeq/ ONT MinION	IncFIB IncFII	IncFIB(K)_1_Kpn3 IncFII_1_pKP91	KPC-2	OXA-9 TEM-1	aph(3')-Ia	Greece							umuC umuD	higA1	psiB			copA copB copD copR	arsA_1 arsA_2 arsA_3 arsB arsC arsD_1 arsD_2 arsH
122	CP027067	120074	pKPC2_095084	2015	Klebsiella pneumoniae	Illumina HiSeq; MinION	IncFII IncR	IncFII(pHN7A8)_1_pHN7A8 IncR_1	KPC-2	CTX-M-65 TEM-1	catA2 fosA3 rmtB1	China							umuC umuD	higA1 pemI	psiB_1 psiB_2	parA parM_1 parM_2 stbB	merA merC merP merT
123	CP027168	57053	unnamed1	2018	Pseudomonas aeruginosa	Pacbio; Illumina			KPC-2				Tn4401_full_seq_10545bp_NC021660	435-10443/10545	===============								merA merC merP merT
124	CP027700	46606	unnamed5	2015	Klebsiella pneumoniae	PacBio	IncU IncX3	IncU_1 IncX3_1	KPC-2											higA-1
125	CP028181	227967	pGMI16-005_01	2013	Klebsiella pneumoniae	PacBio	IncFIB IncFII	IncFIB(K)_1_Kpn3 IncFII_1_pKP91	KPC-3	OXA-9 TEM-1	aadA2 catA1 dfrA12 mph(A) qacEdelta1 sul1	Denmark	Tn4401_full_seq_10545bp_NC021660	438-7456/10545	===========....				umuC umuD	higA higA1	psiB			copA copB copD copR	arsA_1 arsA_2 arsA_3 arsB arsC arsD_1 arsD_2 arsH
126	CP028389	166034	pKPC2_095132	2015	Klebsiella pneumoniae	Illumina HiSeq; MinION	IncFII IncQ1	IncFII_1_pKP91 IncQ1_1	KPC-2		aac(3)-IId aadA16 aph(3')-Ia aph(3'')-Ib aph(6)-Id arr-3 dfrA27 floR mph(A) qacEdelta1 qnrB91 sul1 sul2 tet(A)	China	Tn6367_Tn6296_ISKpn19_full_seq_incl.TEM_13283bp_MF156712	793-10425/13284	============...				umuC_1 umuC_2 umuD	ccdA higA higA1	psiB	parM
127	CP028547	73791	pKPC2_020143	2017	Klebsiella pneumoniae	Illumina HiSeq; MinION	IncFII	IncFII(pHN7A8)_1_pHN7A8	KPC-2	SHV-12 TEM-1	catA2 rmtB1	China	Tn1721A-Tn3_full_seq_13798bp_KF826292	1-8972/13799	==========.....				umuC umuD	pemI	psiB	parA
128	CP028582	149258	pKPC2_020036	2017	Klebsiella pneumoniae	Illumina HiSeq; MinION	IncFII IncR	IncFII(pHN7A8)_1_pHN7A8 IncR_1	KPC-2	CTX-M-65	aadA16 arr-3 catA2 dfrA27 qacEdelta1 sul1	China							umuC_1 umuC_2 umuD_1 umuD_2	higA1 pemI	psiB_1 psiB_2	parA_1 parA_2 parM	merA merC merP merT
129	CP028790	104810	pKPC2_020030	2016	Klebsiella pneumoniae	Illumina HiSeq; MinION	IncFII	IncFII(pHN7A8)_1_pHN7A8	KPC-2	CTX-M-65 TEM-1	fosA3 rmtB1	China							umuC umuD	pemI	psiB_1 psiB_2	parA parM stbB
130	CP028796	112467	pKPC2_040035	2017	Klebsiella pneumoniae	Illumina HiSeq; MinION	IncFII IncR	IncFII(pHN7A8)_1_pHN7A8 IncR_1	KPC-2	CTX-M-65 SHV-12 TEM-1	rmtB1	China	Tn1721A-Tn3_full_seq_13798bp_KF826292	1926-10504/13799	..==========...				umuC umuD	higA1 pemI	psiB_1 psiB_2	parA parM_1 parM_2 stbB	merA merC merP merT
131	CP028805	131028	pKPC2_085072	2015	Klebsiella pneumoniae	Illumina HiSeq; MinION	IncFII IncR	IncFII_1_pKP91 IncR_1	KPC-2			China	Tn1721A-Tn3_full_seq_13798bp_KF826292	1-8754/13799	==========.....				umuC_1 umuC_2 umuD	higA1	psiB	parA parM
132	CP028958	71304	unnamed2	2018	Morganella morganii	PacBio RSII	IncN	IncN_1	KPC-2 KPC-2		dfrA14 tet(D)								umuC umuD
133	CP029092	57052	unnamed2	2018	Pseudomonas aeruginosa	Pacbio; Illumina			KPC-2				Tn4401_full_seq_10545bp_NC021660	435-10443/10545	========/======								merA merC merP merT
134	CP029102	135655	unnamed4	2018	Klebsiella pneumoniae	Pacbio; Illumina	IncFIB IncFII	IncFIB(pQil)_1_pQil IncFII_1_pKP91	KPC-3 KPC-3	OXA-9 OXA-9 TEM-1 TEM-1			Tn4401_full_seq_10545bp_NC021660	438-7456/10545	===========....	Tn4401_full_seq_10545bp_NC021660	438-7456/10545	===========....	umuC umuD		psiB	parA parM	merA merC
135	CP029248	354256	pOSUEC_D	2016	Enterobacter hormaechei	PacBio	IncHI2 IncHI2A	IncHI2A_1 IncHI2_1	KPC-4	OXA-129	aadA1 aph(3'')-Ib aph(6)-Id dfrA21 mcr-9.1 qacEdelta1 sul1 tet(B)	USA	Tn4401_full_seq_10545bp_NC021660	438-10444/10545	===============				umuC umuD	relB		parM			arsB arsC arsH
136	CP029429	63235	pKPC_CAV2018-63	2014	Klebsiella quasipneumoniae	PacBio	IncU	IncU_1	KPC-2	OXA-9 TEM-150	aadA1 dfrA5 mph(E) msr(E) qacEdelta1 sul1	USA	Tn4401_full_seq_10545bp_NC021660	1895-10445/10545	..=============					higA-1
137	CP029436	447095	pKPC_CAV2013	2013	Klebsiella quasipneumoniae	PacBio			KPC-3		ant(2'')-Ia dfrA14 qacEdelta1 qnrA1 sul1	USA	Tn4401_full_seq_10545bp_NC021660	438-10443/10545	===============				umuC umuD			parM	merA merC merP merR merT		arsA arsB_1 arsB_2 arsC arsD arsR2
138	CP029446	69158	pKPC_CAV1761	2014	Serratia marcescens	PacBio	IncU	IncU_1	KPC-2	OXA-9 TEM-150	aadA1 dfrA5 mph(E) msr(E) qacEdelta1 sul1	USA	Tn4401_full_seq_10545bp_NC021660	438-10445/10545	===============					higA-1
139	CP029714	41024	pBH6	2011	Pseudomonas aeruginosa	PacBio; IonTorrent			KPC-2			Brazil
140	CP030134	60307	pKPC2_L111	2014	Klebsiella pneumoniae	Illumina MiSeq; PacBio	IncR	IncR_1	KPC-2	CTX-M-65		Taiwan							umuC umuD	higA1	psiB	parA parM	merA merC merP merT
141	CP030267	41519	pSC7-KPC	2015	Klebsiella pneumoniae	Nanopore MinION; illumina			KPC-2			China
142	CP030335	75281	unnamed1	2018	Escherichia coli	Pacbio; Illumina	IncN	IncN_1	KPC-3	OXA-9 TEM-150	aadA1 dfrA14 qnrS1		Tn4401_full_seq_10545bp_NC021660	438-10443/10545	===============				umuC umuD
143	CP031720	154957	pKPC2_020003	2016	Klebsiella pneumoniae	Illumina HiSeq; MinION	IncFII IncR	IncFII(pHN7A8)_1_pHN7A8 IncR_1	KPC-2	CTX-M-65 TEM-1	rmtB1	China							umuC_1 umuC_2 umuD_1 umuD_2	higA1 pemI	psiB_1 psiB_2 psiB_3	parA_1 parA_2 parM_1 parM_2 stbB
144	CP032181	81323	unnamed3	2018	Citrobacter freundii	PacBio RSII	IncFII	IncFII(Yp)_1_Yersenia	KPC-2				Tn4401_full_seq_10545bp_NC021660	438-7456/10545	===========....					higA higA1	psiB	parM
145	CP032197	73502	unnamed3	2018	Klebsiella pneumoniae	PacBio RSII	IncFIA	IncFIA(HI1)_1_HI1	KPC-3	OXA-9 TEM-150	aadA1 aph(3'')-Ib aph(6)-Id dfrA14 sul2		Tn4401_full_seq_10545bp_NC021660	438-7444/10545	===========....				umuC umuD		psiB	parA parM
146	CP032355	41874	p15WZ-82_KPC	2015	Klebsiella variicola	Illumina NextSeq; Oxford Nanopore			KPC-2			China
147	CP032895	43125	pKPC2_045523	2017	Enterobacter kobei	Illumina HiSeq; Oxford Nanopore MiniION	IncP	IncP(6)_1	KPC-2			China											merP merT_1 merT_2
148	CP033394	142207	pCTXM65_015625	2017	Klebsiella pneumoniae	Illumina HiSeq; Oxford Nanopore MiniION	IncFII IncN	IncFII(pHN7A8)_1_pHN7A8 IncN_1	KPC-12	CTX-M-65 TEM-40	aadA16 arr-3 catA2 dfrA27 qacEdelta1 sul1 tet(A)	China							umuC_1 umuC_2 umuD_1 umuD_2	higA1 pemI	psiB_1 psiB_2	parA	merA merC merP merT
149	CP033395	55373	pKPC12_015625	2017	Klebsiella pneumoniae	Illumina HiSeq; Oxford Nanopore MiniION	IncR	IncR_1	KPC-12			China							umuC umuD		psiB	parA parM
150	CP033628	110020	unnamed3	2013	Klebsiella pneumoniae	Illumina MiSeq; PacBio RSII	IncFIA IncFII IncR	IncFIA(HI1)_1_HI1 IncFII_1_pKP91 IncR_1	KPC-2	OXA-9 TEM-1	armA mph(E) msr(E)	Italy	Tn4401_full_seq_10545bp_NC021660	438-7456/10545	===========....				umuC umuD			parA	merA_1 merA_2 merC_1 merC_2 merP merR merT
151	CP034777	109503	pKPCKP060	2018	Klebsiella pneumoniae	Illumina NextSeq	IncFII	IncFII_1_pKP91	KPC-2			Canada	Tn4401_full_seq_10545bp_NC021660	438-7456/10545	===========....				umuC umuD	ccdA higA higA1	psiB	parM
152	CP035181	99082	pBA33875_KPC2	2016	Klebsiella pneumoniae	Oxford Nanopore MiniION; IonTorrent	IncFII	IncFII(pHN7A8)_1_pHN7A8	KPC-2			India	Tn4401_full_seq_10545bp_NC021660	438-10444/10545	========/======				umuC		psiB	parM
153	CP035387	63369	unnamed2	2016	Enterobacter hormaechei	Illumina; Oxford Nanopore	IncN	IncN_1	KPC-2	TEM-1	aph(3'')-Ib aph(6)-Id dfrA19 qnrB5 sul1	United Kingdom							umuC umuD
154	CP036306	149519	pKPC2_020098	2019	Klebsiella pneumoniae	Illumina HiSeq; Oxford Nanopore MiniION	IncFII	IncFII(pHN7A8)_1_pHN7A8	KPC-2	CTX-M-65 SHV-12 TEM-1	fosA3 rmtB1	China							umuC_1 umuC_2 umuD_1 umuD_2	ccdA higA1 pemI	psiB_1 psiB_2 psiB_3	parA parM_1 parM_2 stbB	merA merC merP merT
155	CP036362	120195	pKPC2_095080	2016	Klebsiella pneumoniae	Illumina HiSeq; Oxford Nanopore MiniION	IncFII IncR	IncFII(pHN7A8)_1_pHN7A8 IncR_1	KPC-2	CTX-M-65		China							umuC_1 umuC_2 umuD_1 umuD_2	higA1 pemI	psiB_1 psiB_2	parA_1 parA_2 parM	merA merC merP merT
156	CP036366	82649	pCTXM65_115068	2018	Klebsiella pneumoniae	Illumina HiSeq; Oxford Nanopore MiniION	IncFII	IncFII(pHN7A8)_1_pHN7A8	KPC-12	CTX-M-65	catA2	China							umuC umuD	higA1 pemI	psiB_1 psiB_2	parA	merA merC merP merT
157	CP036436	19305	pKPC-5fbf	2015	Citrobacter sp.	PacBio RSII			KPC-3			USA	Tn4401_full_seq_10545bp_NC021660	431-10449/10545	===============
158	FJ223605	75617	12	2005	Klebsiella pneumoniae	not specified	IncN	IncN_1	KPC-3	OXA-9 TEM-150	aadA1 aph(3'')-Ib aph(6)-Id dfrA14 sul2		Tn4401_full_seq_10545bp_NC021660	438-10443/10545	===============				umuC umuD						arsA arsB arsC arsD
159	FJ223606	23753	15S	2005	Klebsiella pneumoniae	not specified			KPC-2				Tn4401_full_seq_10545bp_NC021660	438-7456/10545	===========....
160	FJ223607	70655	9	2005	Klebsiella pneumoniae	not specified	IncN	IncN_1	KPC-2 KPC-2				Tn4401_full_seq_10545bp_NC021660	438-10444/10545	===============	Tn4401_full_seq_10545bp_NC021660	438-10445/10545	===============	umuC umuD
161	FJ628167	151188	pKP048	2006	Klebsiella pneumoniae	not specified	IncFII IncR	IncFII_1_pKP91 IncR_1	KPC-2	DHA-1	armA mph(E) msr(E) qnrB4 sul1		Tn1721A-Tn3_full_seq_13798bp_KF826292	1-13799/13799	===============				umuC umuD			parA parM	merA merC merP merT
162	HG969996	98184	pIT-12C47	2011	Klebsiella pneumoniae	not specified	IncFII IncR	IncFII_1_pKP91 IncR_1	KPC-2	OXA-9 TEM-1			Tn4401_full_seq_10545bp_NC021660	438-7456/10545	========/==....				umuC umuD	higA higA1		parA	merA_1 merA_2 merC_1 merC_2 merP merR merT
163	HG969998	103164	pIT-11C07	2011	Klebsiella pneumoniae	not specified	IncFIB IncFII	IncFIB(pQil)_1_pQil IncFII_1_pKP91	KPC-3				Tn4401_full_seq_10545bp_NC021660	438-7456/10545	===========....				umuC umuD	higA higA1	psiB	parA parM
164	HQ589350	21138	pSLMT	2016	Klebsiella pneumoniae	not specified	IncFII	IncFII_1_pKP91	KPC-2				Tn4401_full_seq_10545bp_NC021660	438-7456/10545	===========....
165	JN233705	115300	pKpQIL-IT	2016	Klebsiella pneumoniae	not specified	IncFIB IncFII	IncFIB(pQil)_1_pQil IncFII_1_pKP91	KPC-3	OXA-9 TEM-1	aph(3')-Ia		Tn4401_full_seq_10545bp_NC021660	438-7456/10545	===========....				umuC umuD		psiB	parA parM	merA merC
166	JQ837276	66531	pNE1280	2010	Enterobacter cloacae	not specified	IncL/M	IncL/M(pMU407)_1_pMU407	KPC-4										umuC_1 umuC_2 umuD	pemI		parM stbB
167	JX104759	42447	pKPC-NY79	2011	Klebsiella pneumoniae	454	IncX3	IncX3_1	KPC-2										umuD
168	JX193301	83712	pBK31551	2005	Klebsiella pneumoniae	not specified	IncN	IncN_1	KPC-4	TEM-150	aac(3)-Ib aph(3')-Ia dfrA14 qacEdelta1 qacF qnrB2 sul1	USA							umuC umuD
169	JX193302	47387	pBK31567	2006	Klebsiella pneumoniae	not specified			KPC-5		dfrA5 qacEdelta1 sul1	USA	Tn4401_full_seq_10545bp_NC021660	438-10443/10545	===============
170	JX283456	107748	pKPN101-IT	2011	Klebsiella pneumoniae	not specified	IncFII IncR	IncFII_1_pKP91 IncR_1	KPC-2	OXA-9 TEM-1	armA mph(E) msr(E)	Italy	Tn4401_full_seq_10545bp_NC021660	438-7456/10545	===========....				umuC umuD			parA	merA_1 merA_2 merC_1 merC_2 merP merR merT
171	JX397875	55417	pKP1433	2016	Klebsiella pneumoniae	not specified			KPC-2				Tn4401_full_seq_10545bp_NC021660	1049-10545/10545	.==============
172	KC405622	86518	pKPC-LK30	2012	Klebsiella pneumoniae	not specified	IncR	IncR_1	KPC-2	SHV-158			Tn1721A-Tn3_full_seq_13798bp_KF826292	1-10504/13799	============...				umuC_1 umuC_2 umuD_1 umuD_2	higA1	psiB_1 psiB_2	parA_1 parA_2 parM	merA merC merP merT
173	KC609322	7995	pPA-2	2016	Pseudomonas aeruginosa	454	IncU	IncU_1	KPC-10			Colombia
174	KC609323	31529	pCOL-1	2016	Pseudomonas aeruginosa	454	IncP	IncP(6)_1	KPC-2				Tn4401_full_seq_10545bp_NC021660	438-10443/10545	========/======
175	KC788405	145401	pKPC-LKEc	2012	Escherichia coli	not specified	IncFIC IncI1 IncN	IncFIC(FII)_1 IncI1_1_Alpha IncN_1	KPC-2	CMY-2 CTX-M-3 TEM-1									umuC_1 umuC_2 umuD_1 umuD_2	pemI	psiB	parM
176	KC845573	77801	pBK15692	2005	Klebsiella pneumoniae	not specified			KPC-3	OXA-9 TEM-150	aadA1	USA	Tn4401_full_seq_10545bp_NC021660	438-10443/10545	===============
177	KF623109	42848	pHS062105-3	2006	Klebsiella pneumoniae	Sanger dideoxy sequencing			KPC-2			China	Tn1721A-Tn3_full_seq_13798bp_KF826292	1-13799/13799	===============
178	KF701335	69453	pHS102707	2010	Escherichia coli	Sanger dideoxy sequencing			KPC-2		fosA3	China	Tn1721A-Tn3_full_seq_13798bp_KF826292	2889-13799/13799	..======/======
179	KF954760	139941	pBK30683	2010	Klebsiella pneumoniae	454	IncFII	IncFII(Yp)_1_Yersenia	KPC-3	OXA-9 TEM-150	aadA1 aph(3'')-Ib aph(6)-Id dfrA14 sul2	USA	Tn4401_full_seq_10545bp_NC021660	438-7444/10545	===========....				umuC_1 umuC_2 umuD		psiB_1 psiB_2	parA parM
180	KJ721789	169774	pUSKPC3	2010	Klebsiella pneumoniae	454	IncFII	IncFII(Yp)_1_Yersenia	KPC-3		dfrA14	USA							umuC_1 umuC_2 umuC_3 umuD	ccdA	psiB_1 psiB_2	parA parM
181	KJ933392	72800	pYD626E	2015	Escherichia coli	Pacific Biosciences	IncN	IncN_1	KPC-2	LAP-1 SHV-187 TEM-1	dfrA14 qnrS1		Tn4401_full_seq_10545bp_NC021660	438-10443/10545	===============				umuC umuD
182	KP008371	127970	PKPCAPSS	2016	Klebsiella pneumoniae	Sanger dideoxy sequencing; IonTorrent	IncFII IncR	IncFII(pHN7A8)_1_pHN7A8 IncR_1	KPC-2	TEM-1	mph(A) qnrS1								umuC umuD		psiB	parA parM
183	KP125892	13915	pHS10842	2010	Escherichia coli	Sanger dideoxy sequencing			KPC-2			China	Tn1721A-Tn3_full_seq_13798bp_KF826292	1-10504/13799	============...
184	KP345882	241963	pBK32533	2011	Escherichia coli	Illumina	IncA/C2	IncA/C2_1	KPC-3	CARB-2 FOX-5 OXA-9 TEM-150	aadA1 aadA2 aph(3'')-Ib aph(6)-Id ble catB11 cmlA6 dfrA14 qacEdelta1 sul1 sul2	USA	Tn4401_full_seq_10545bp_NC021660	438-7444/10545	===========....				umuC umuD		psiB	parA parM	merA merC merP merR merT
185	KP987215	117288	p112298-KPC	2013	Citrobacter freundii	not specified			KPC-2	CTX-M-14 OXA-1	arr-3 catB3 fosA3 mph(A) qacEdelta1 sul1	China							umuC umuD		psiB	parM
186	KR014106	44451	pKPC2	2015	Aeromonas hydrophila	not specified	IncP	IncP(6)_1	KPC-2		aph(3'')-Ib aph(6)-Id												merP merT_1 merT_2
187	KR091915	56728	pKPC-DK05	2015	Klebsiella pneumoniae	not specified	IncN	IncN_1	KPC-4				Tn4401_full_seq_10545bp_NC021660	433-10443/10545	===============				umuC umuD	mazE
188	KT148595	53262	pKPC-SMH	2013	Klebsiella pneumoniae	Illumina	IncN3	IncN3_1	KPC-3				Tn4401_full_seq_10545bp_NC021660	438-10443/10545	===============
189	KT185451	151466	pCT-KPC	2015	Klebsiella pneumoniae	not specified	IncFII IncR	IncFII(pHN7A8)_1_pHN7A8 IncR_1	KPC-2	CTX-M-65 SHV-12 TEM-1	fosA3 rmtB1		Tn1721A-Tn3_full_seq_13798bp_KF826292	1-10504/13799	============...				umuC umuD	higA1 pemI	psiB_1 psiB_2	parA parM_1 parM_2 stbB	merA merC merP merT
190	KT362706	63203	p45-IncX3	2015	Klebsiella pneumoniae	454	IncX3	IncX3_1	KPC-3 KPC-3	SHV-158			Tn4401_full_seq_10545bp_NC021660	438-7456/10545	===========....	Tn4401_full_seq_10545bp_NC021660	438-7456/10545	===========....	umuD
191	KU295131	107760	pBK28009	2016	Escherichia coli	Illumina	IncN IncY	IncN_1 IncY_1	KPC-3	TEM-1	dfrA5 qacEdelta1 sul1	USA	Tn4401_full_seq_10545bp_NC021660	438-10443/10545	===============				umuC umuD_1 umuD_2			parA			arsA arsD
192	KU295133	115706	pBK33689	2016	Escherichia coli	Illumina	IncFIB IncFII	IncFIB(pQil)_1_pQil IncFII_1_pKP91	KPC-2	OXA-9 TEM-1		USA	Tn4401_full_seq_10545bp_NC021660	438-7456/10545	===========....				umuC umuD		psiB	parA parM	merA merC
193	KU295134	87982	pBK32602	2016	Escherichia coli	Illumina	IncFII IncN	IncFII(Yp)_1_Yersenia IncN_1	KPC-3	OXA-9 TEM-150	aadA1 aph(3'')-Ib aph(6)-Id dfrA14 sul2	USA	Tn4401_full_seq_10545bp_NC021660	438-10443/10545	===============				umuC umuD
194	KU295135	16346	pBK31611	2016	Escherichia coli	Illumina			KPC-2	TEM-1		USA	Tn4401_full_seq_10545bp_NC021660	438-10443/10545	===============
195	KU295136	16926	pBK28610	2016	Escherichia coli	Illumina			KPC-3			USA	Tn4401_full_seq_10545bp_NC021660	438-10443/10545	===============
196	KU318419	90351	pEA49-KPC	2013	Klebsiella aerogenes	Illumina; PacBio	IncFII	IncFII(Yp)_1_Yersenia	KPC-2		aadA1 armA mph(E) msr(E) qacEdelta1 sul1	China	Tn1721A-Tn3_full_seq_13798bp_KF826292	2720-13799/13799	..======/======					relB	psiB
197	KU934011	53292	IncX-3	2016	Serratia marcescens	Illumina	IncX3	IncX3_1	KPC-3	SHV-158			Tn4401_full_seq_10545bp_NC021660	438-7456/10545	===========....				umuD
198	KU963389	50867	ECO37P1	2016	Escherichia coli	not specified	IncU IncU IncX3	IncU_1 IncU_1 IncX3_1	KPC-2			Brazil								higA-1_1 higA-1_2
199	KX169264	32424	pD5170990	2013	Pseudomonas aeruginosa	not specified	IncP IncU	IncP(6)_1 IncU_1	KPC-2		aac(6')-Il aph(3'')-Ib aph(6)-Id cmx qacEdelta1 sul1	Brazil								higA-1
200	KX236178	121348	pHS091147	2009	Klebsiella pneumoniae	454	IncFII	IncFII_1_pKP91	KPC-2	CTX-M-14 TEM-1	dfrA25 qacEdelta1 qnrB52 sul1	China	Tn1721A-Tn3_full_seq_13798bp_KF826292	1-10504/13799	============...				umuC umuD	higA1	psiB	parM	merA merC merP merT
201	KX348145	11930	pKPC_Kp02	2017	Klebsiella pneumoniae	PacBio			KPC-3				Tn4401_full_seq_10545bp_NC021660	4084-10444/10545	.....==========
202	KX683284	69409	pECSEV_02	2014	Escherichia coli	PacBio	IncX3	IncX3_1	KPC-2	SHV-158									umuD
203	KX783441	67144	pKP4368	2016	Klebsiella pneumoniae	Illumina	IncL/M	IncL/M(pMU407)_1_pMU407	KPC-2			Brazil	Tn4401_full_seq_10545bp_NC021660	438-10443/10545	===============				umuC umuD			parM stbB
204	KX928750	65595	pCRKP-1-KPC	2015	Klebsiella pneumoniae	Illumina; PacBio	IncN	IncN_1	KPC-2	CTX-M-3 TEM-1	arr-3 dfrA14 qnrS1	China							umuC umuD
205	KX928751	68482	pCRKP-5-KPC	2015	Klebsiella pneumoniae	Illumina; PacBio	IncN	IncN_1	KPC-2	CTX-M-3 TEM-1	arr-3 dfrA14 qnrS1	China							umuC umuD
206	KX928752	216976	pCRKP-59-KPC	2015	Klebsiella pneumoniae	not specified	IncFIA IncFIB IncFII IncY	IncFIA_1 IncFIB(AP001918)_1 IncFII(pRSB107)_1_pRSB107 IncY_1	KPC-2	TEM-1	aac(3)-IId qepA1 rmtB1	China							umuD	ccdA pemI	psiB	parA
207	KY093013	134521	pEaer-4382b	2018	Klebsiella aerogenes	not specified	IncFII	IncFII_1_pKP91	KPC-3	OXA-2	aadA10 ant(2'')-Ia aphA16		Tn4401_full_seq_10545bp_NC021660	438-10145/10545	===============				umuC umuD	ccdA higA	psiB	parM
208	KY128483	68763	pKm38_N	1997	Klebsiella oxytoca	Illumina	IncN	IncN_1	KPC-2	OXA-9 TEM-150	aadA1 aph(3'')-Ib aph(6)-Id dfrA14 sul2	USA	Tn4401_full_seq_10545bp_NC021660	438-10443/10545	===============				umuC umuD
209	KY270850	140093	p12181-KPC	2018	Klebsiella pneumoniae	Illumina	IncQ1	IncQ1_1	KPC-2		aac(3)-IId aph(3'')-Ib aph(6)-Id dfrA25 mph(A) qacEdelta1 sul1 sul2	China							umuC_1 umuC_2 umuD_1 umuD_2	ccdA higA1	psiB_1 psiB_2	parA parM	merA merC merP merT
210	KY271415	55680	IncN_typeC	2017	Klebsiella pneumoniae	not specified	IncN	IncN_1	KPC-2	TEM-1	dfrA14								umuC umuD
211	KY296095	51663	p14057-KPC	2019	Pseudomonas aeruginosa	Illumina			KPC-2			China	Tn1721A-Tn3_full_seq_13798bp_KF826292	12-10197/13799	============...
212	KY296104	39367	pHN84KPC	2017	Enterobacter cloacae	Illumina; Pacific Biosciences	IncR	IncR_1	KPC-2		tet(A)	China	Tn1721A-Tn3_full_seq_13798bp_KF826292	1-10963/13799	========/====..				umuC umuD			parA
213	KY659387	53292	pCfr-30	2017	Citrobacter freundii	Ilumina	IncX3	IncX3_1	KPC-3	SHV-158			Tn4401_full_seq_10545bp_NC021660	431-7456/10545	===========....
214	KY930324	51169	pUCLAKPC1	2017	Klebsiella pneumoniae	not specified			KPC-3				Tn4401_full_seq_10545bp_NC021660	438-7444/10545	===========....				umuC	ccdA
215	KY930325	66602	pUCLAKPC2	2017	Klebsiella pneumoniae	not specified	IncX3	IncX3_1	KPC-3	SHV-12	aph(3')-Ia mph(A)		Tn4401_full_seq_10545bp_NC021660	438-7444/10545	===========....				umuD
216	KY986974	190310	p112298-tetA	2019	Citrobacter freundii	Illumina	IncA/C2 IncQ1	IncA/C2_1 IncQ1_1	KPC-2	CMY-2	aac(6')-Il aph(3'')-Ib aph(6)-Id floR qacEdelta1 sul1 sul2 tet(A)	China							umuC umuD		psiB	parA
217	LT216438	117916	KPN207_p2	2016	Klebsiella pneumoniae	not specified	IncFIB IncFII	IncFIB(pQil)_1_pQil IncFII_1_pKP91	KPC-2	OXA-9 TEM-1									umuC umuD		psiB	parA parM	merA merC
218	MF156695	165400	p1642-1	2018	Klebsiella pneumoniae	Illumina	IncFII IncR	IncFII(pHN7A8)_1_pHN7A8 IncR_1	KPC-2	TEM-1	catA2 fosA3 rmtB1								umuC_1 umuC_2 umuD_1 umuD_2	higA1 pemI	psiB_1 psiB_2 psiB_3	parA_1 parA_2 parM_1 parM_2 parM_3 stbB	merA merC merP merT
219	MF156708	119405	p13294-KPC	2017	Klebsiella pneumoniae	Illumina	IncFII	IncFII_1_pKP91	KPC-2			China							umuC_1 umuC_2 umuD	ccdA	psiB	parM_1 parM_2
220	MF156710	46320	pGN2-KPC	2017	Proteus mirabilis	Illumina			KPC-2			China	Tn6367_Tn6296_ISKpn19_full_seq_incl.TEM_13283bp_MF156712	1-13284/13284	===============
221	MF168403	169424	p12139-KPC	2019	Klebsiella pneumoniae	Illumina	IncFII IncR	IncFII(pHN7A8)_1_pHN7A8 IncR_1	KPC-2	CTX-M-65 TEM-1	catA2 fosA3 rmtB1	China							umuC_1 umuC_2 umuC_3 umuC_4 umuD_1 umuD_2	higA1 pemI	psiB_1 psiB_2 psiB_3	parA_1 parA_2 parM_1 parM_2 parM_3 stbB	merA merC merP merT
222	MF168406	148021	p283747-KPC	2017	Klebsiella pneumoniae	Illumina	IncFII	IncFII(pHN7A8)_1_pHN7A8	KPC-2	CTX-M-65 SHV-12 TEM-1	fosA3 rmtB1	China							umuC_1 umuC_2 umuD_1 umuD_2	ccdA higA1 pemI	psiB_1 psiB_2 psiB_3	parA parM_1 parM_2 stbB	merA merC merP merT
223	MF398271	238153	pKP70-2	2018	Klebsiella pneumoniae	Illumina; Nanopore MinION	IncFIB	IncFIB(K)_1_Kpn3	KPC-2		dfrA14								umuC	higA			merR1	copA copB copD copR
224	MF437312	177585	pKPC-CR-HvKP4	2016	Klebsiella pneumoniae	Illumina; Nanopore MinION	IncFII IncR	IncFII(pHN7A8)_1_pHN7A8 IncR_1	KPC-2	CTX-M-65 TEM-1	catA2 fosA3 rmtB1	China							umuC_1 umuC_2 umuD_1 umuD_2	higA1 pemI	psiB_1 psiB_2 psiB_3	parA_1 parA_2 parM_1 parM_2 stbB	merA merC merP merT
225	MF497780	46826	pCfr-31816cz	2017	Citrobacter freundii	not specified	IncR	IncR_1	KPC-2	OXA-1	arr-3 catB3 mph(A) qacEdelta1 sul1		Tn4401_full_seq_10545bp_NC021660	438-7456/10545	===========....				umuC umuD			parA
226	MF497781	81348	pCrf-36049cz	2017	Citrobacter freundii	not specified	IncR	IncR_1	KPC-2	OXA-1	arr-3 catB3 mph(A) qacEdelta1 sul1		Tn4401_full_seq_10545bp_NC021660	438-7456/10545	===========....				umuC umuD	mazE		parA
227	MF497782	30051	pMMO-37590cz	2017	Morganella morganii	not specified	IncP	IncP(6)_1	KPC-2	OXA-1	arr-3 catB3 mph(A) qacEdelta1 sul1		Tn4401_full_seq_10545bp_NC021660	438-7456/10545	===========....
228	MF788069	71286	p23141-1	2017	Raoultella ornithinolytica	Illumina	IncFII	IncFII(Yp)_1_Yersenia	KPC-2	CTX-M-14	aadA2 qacEdelta1 sul1	China							umuC umuD				merT
229	MF918372	117697	p1512-KPC	2017	Klebsiella pneumoniae	Illumina	IncFII	IncFII(pHN7A8)_1_pHN7A8	KPC-2	CTX-M-65 TEM-1	rmtB1								umuC umuD	ccdA higA1 pemI	psiB_1 psiB_2	parM_1 parM_2 stbB	merA merC merP merT
230	MF993441	81180	11420p2	2018	Klebsiella pneumoniae	not specified			KPC-2										umuC umuD	mazE	psiB	parA
231	MG053313	57689	pKPC-CR-HvKP267	2017	Klebsiella pneumoniae	Illumina; Pacific Biosciences			KPC-2	LAP-2	aac(3)-IId dfrA1 qacEdelta1 qnrS1 sul1 tet(A)	China							umuC_1 umuC_2			parM stbB	merA merC merP merT
232	MG288681	105912	pE20-FIIA	2018	Klebsiella aerogenes	Illumina			KPC-2	TEM-1	dfrA25 mph(A) qacEdelta1 sul1	China							umuC umuD	ccdA pemI	psiB	parM	merA merC merP merT
233	MG700549	97971	pUJ-83KPC	2017	Klebsiella pneumoniae	MinION (Nanopore)	IncFIB IncFII	IncFIB(pQil)_1_pQil IncFII_1_pKP91	KPC-2	OXA-9 TEM-1	aph(3')-Ia	Germany	Tn4401_full_seq_10545bp_NC021660	438-7456/10545	========/==....				umuC		psiB	parA parM	merA_1 merA_2
234	MG764553	153274	pA3295-KPC	2018	Klebsiella pneumoniae	Illumina	IncFII IncN	IncFII(pHN7A8)_1_pHN7A8 IncN_1	KPC-2	SHV-12	dfrA14 qnrS1 tet(A)	China							umuC_1 umuC_2 umuC_3 umuD_1 umuD_2 umuD_3	ccdA higA1 pemI	psiB_1 psiB_2	parA parM	merA merC merP merT
235	MH133192	12748	pUR19829-KPC21	2014	Escherichia coli	Illumina	IncQ2	IncQ2_1	KPC-21		qnrS2	Portugal
236	MH192342	95734	pKPC2_020121	2018	Klebsiella grimontii	Illumina	IncFII	IncFII(Yp)_1_Yersenia	KPC-2				Tn6367_Tn6296_ISKpn19_full_seq_incl.TEM_13283bp_MF156712	1-8866/13284	===========....				umuC		psiB
237	MH255827	113941	pSH9-KPC	2018	Klebsiella pneumoniae	Illumina; Oxford Nanopore MinION	IncR	IncR_1	KPC-2 KPC-2 KPC-2 KPC-2 KPC-2		catA2	China							umuC_1 umuC_2 umuD_1 umuD_2	higA1	psiB_1 psiB_2	parA_1 parA_2 parM	merA merC merP merT
238	MH328007	24228	pEC86	2018	Escherichia coli	Illumina			KPC-2				Tn1721A-Tn3_full_seq_13798bp_KF826292	3666-13799/13799	...=====/======
239	MH477636	163588	p504051-KPC	2013	Klebsiella pneumoniae	Illumina	IncN IncR	IncN_1 IncR_1	KPC-2	TEM-40	catA2 dfrA25 qacEdelta1 qnrB52 sul1	China							umuC_1 umuC_2 umuC_3 umuD_1 umuD_2 umuD_3	ccdA higA1	psiB_1 psiB_2	parA_1 parA_2 parM	merA merC merP merT
240	MH514861	60204	pEc20/2xEcTOP	2018	Escherichia coli	Illumina	IncN	IncN_1	KPC-2				Tn4401_full_seq_10545bp_NC021660	1-10545/10545	===============				umuC umuD
241	MH536949	49804	pIBACIncN	2018	Citrobacter freundii	Illumina	IncN	IncN_1	KPC-2			Italy	Tn4401_full_seq_10545bp_NC021660	1-7356/10545	===========....				umuC umuD
242	MH594478	192802	pIBAC_Incx3_A/C	2018	Citrobacter freundii	Illumina	IncA/C IncX3	IncA/C_1 IncX3_1	KPC-3	OXA-1 SHV-158	arr-3 catB3 qacEdelta1 qnrS2 sul1	Italy	Tn4401_full_seq_10545bp_NC021660	438-7456/10545	===========....				umuD	hipB			merA merC merP merR merT
243	MH595533	14873	pKPN535a	2018	Klebsiella pneumoniae	Illumina; PromethION	IncQ1	IncQ1_1	KPC-2		aph(3')-VIa	Brazil
244	MH595534	9548	pKPC45a	2018	Klebsiella pneumoniae	Illumina; PromethION			KPC-2			Brazil
245	MH624130	53205	p186-KPC	2018	Aeromonas taiwanensis	not specified	IncP	IncP(6)_1	KPC-2		qnrS2									relB			merP merT_1 merT_2
246	MH734334	62793	p1011-KPC2	2019	Pseudomonas aeruginosa	Illumina; Pacific Biosciences			KPC-2			China	Tn1721A-Tn3_full_seq_13798bp_KF826292	3928-13215/13799	....===========
247	MH909350	39014	pA1706-KPC	2013	Klebsiella pneumoniae	Illumina	IncP	IncP(6)_1	KPC-2			China											merP merT_1 merT_2
248	MH917122	106201	pSZF_KPC	2015	Klebsiella pneumoniae	Illumina	IncFII	IncFII(pHN7A8)_1_pHN7A8	KPC-2			China	Tn1721A-Tn3_full_seq_13798bp_KF826292	1-10504/13799	============...				umuC umuD	ccdA higA higA1	psiB	parM	merA merC merP merT
249	MH917123	65604	pSZN_KPC	2015	Klebsiella pneumoniae	Illumina	IncN	IncN_1	KPC-2	CTX-M-3 TEM-1	arr-3 dfrA14 qnrS1	China							umuC umuD
250	MH917285	205674	p427113-KPC	2013	Klebsiella pneumoniae	Illumina	IncA/C2 IncQ1	IncA/C2_1 IncQ1_1	KPC-2	CMY-2	aac(3)-IId aac(6')-Il aph(3')-Ia aph(3'')-Ib aph(6)-Id dfrA25 floR mph(A) qacEdelta1 sul1 sul2 tet(A)	China							umuC umuD		psiB	parA	merA merC merP merT
251	MH919378	62673	pCRE3-KPC	2018	Citrobacter freundii	Illumina	IncP IncR	IncP(6)_1 IncR_1	KPC-2		aac(3)-IId	China	Tn1721A-Tn3_full_seq_13798bp_KF826292	1-8774/13799	==========.....				umuC umuD			parA	merP merT
252	MK050973	31445	pCRE12-KPC	2018	Citrobacter freundii	Illumina	IncP	IncP(6)_1	KPC-2			China
253	MK264769	12757	pKPB11	2016	Klebsiella pneumoniae	Illumina	IncX3	IncX3_1	KPC-2			Brazil
254	MK330868	10784	pKPC05	2014	Klebsiella pneumoniae	Illumina	IncQ1	IncQ1_1	KPC-2		aph(3')-VIa	Brazil
255	MK396843	227415	pLSH-KPN148-1	2019	Klebsiella pneumoniae	Illumina; PacBio	IncFIB IncR	IncFIB(K)_1_Kpn3 IncR_1	KPC-2	SHV-12	sul2		Tn1721A-Tn3_full_seq_13798bp_KF826292	1-10504/13799	============...				umuC_1 umuC_2 umuC_3 umuD_1 umuD_2 umuD_3	higA higA1	psiB_1 psiB_2	parA_1 parA_2 parM	merA merC merP merT	copA copB copD copR	arsA_1 arsA_2 arsA_3 arsB arsC arsD_1 arsD_2 arsH
256	MK433207	180154	pK15-KPC	2018	Klebsiella pneumoniae	PacBio	IncFII	IncFII(pHN7A8)_1_pHN7A8	KPC-2	SHV-12	catA2	China	Tn1721A-Tn3_full_seq_13798bp_KF826292	1-10504/13799	============...				umuC umuD	pemI	psiB	parA	merA merC merP merT
257	MK439959	227878	pC-Ec2-KPC	2019	Escherichia coli	PacBio	IncA/C2	IncA/C2_1	KPC-2	OXA-10 VEB-1	aadA1 ant(2'')-Ia aph(3'')-Ib aph(6)-Id arr-2 cmlA5 dfrA14 dfrA23 sul2 tet(A)	Greece	Tn4401_full_seq_10545bp_NC021660	438-7456/10545	===========....							parM

## Sheet: 2. cluster_results
Cluster number (indicated by >)	length	representative sequence (*)
		and subsequences of a cluster
>Cluster 0
0	447095nt	>CP029436... *
1	435125nt	>CP029431... at 0.0/185719:121056nt/70.5%
2	412382nt	>CP029442... at 0.0/191777:121056nt/75.85%
>Cluster 1
0	446611nt	>CP021328... *
>Cluster 2
0	354256nt	>CP029248... *
1	351806nt	>CP024910... at 0.0/172968:62543nt/66.94%
>Cluster 3
0	332956nt	>CP011635... *
>Cluster 4
0	317154nt	>CP006657... *
>Cluster 5
0	272297nt	>CP007558... *
1	268334nt	>CP007732... at 0.0/224502nt/83.66%
>Cluster 6
0	272202nt	>CP019001... *
>Cluster 7
0	258210nt	>CP022926... *
>Cluster 8
0	246577nt	>CP022917... *
1	246577nt	>CP022920... at 0.0/168035nt/68.14%
2	246577nt	>CP022923... at 0.0/228077nt/92.49%
>Cluster 9
0	243709nt	>CP011611... *
>Cluster 10
0	241963nt	>KP345882... *
>Cluster 11
0	239973nt	>CP012168... *
>Cluster 12
0	238153nt	>MF398271... *
>Cluster 13
0	237571nt	>CP026179... *
>Cluster 14
0	235655nt	>CP026274... *
>Cluster 15
0	227967nt	>CP028181... *
>Cluster 16
0	227878nt	>MK439959... *
1	190688nt	>MK388209... at 0.0/116715:39715nt/82.03%
>Cluster 17
0	227415nt	>MK396843... *
>Cluster 18
0	221962nt	>CP026213... *
>Cluster 19
0	216976nt	>KX928752... *
>Cluster 20
0	216226nt	>CP018956... *
>Cluster 21
0	214441nt	>CP021695... *
>Cluster 22
0	210045nt	>CP021835... *
>Cluster 23
0	207802nt	>CP023952... *
>Cluster 24
0	205953nt	>CP025147... *
1	204734nt	>CP025141... at 0.0/142486:52746nt/95.34%
2	204123nt	>CP025144... at 0.0/128427:52746nt/88.74%
>Cluster 25
0	205674nt	>MH917285... *
>Cluster 26
0	205586nt	>CP008791... *
>Cluster 27
0	192802nt	>MH594478... *
>Cluster 28
0	190310nt	>KY986974... *
>Cluster 29
0	181436nt	>CP018675... *
>Cluster 30
0	180262nt	>CP021853... *
>Cluster 31
0	180154nt	>MK433207... *
>Cluster 32
0	178635nt	>CP026225... *
>Cluster 33
0	177585nt	>MF437312... *
1	177516nt	>CP028541... at 0.0/46150:38890:30207nt/64.89%
2	172770nt	>CP036372... at 0.0/46150:38890:30207nt/66.67%
>Cluster 34
0	176497nt	>CP011622... *
>Cluster 35
0	176049nt	>CP025009... *
1	167373nt	>CP025006... at 0.0/84085:73986nt/94.43%
>Cluster 36
0	174695nt	>CP026198... *
>Cluster 37
0	172259nt	>CP026175... *
>Cluster 38
0	170821nt	>CP025952... *
>Cluster 39
0	170467nt	>CP027049... *
1	170415nt	>CP022574... at 0.0/152803nt/89.64%
2	166484nt	>LT009688... at 0.0/110155nt/66.12%
3	165295nt	>JX430448... at 0.0/125905nt/76.02%
>Cluster 40
0	169774nt	>KJ721789... *
>Cluster 41
0	169424nt	>MF168403... *
1	169419nt	>MF168405... at 0.0/169433nt/99.98%
2	156099nt	>CP026584... at 0.0/60851:32466:23350nt/74.7%
>Cluster 42
0	166034nt	>CP028389... *
>Cluster 43
0	165400nt	>MF156695... *
>Cluster 44
0	164510nt	>CP026131... *
1	164501nt	>CP026141... at 0.0/98972nt/60.13%
2	163995nt	>MF133495... at 0.0/56984:43932:23350nt/75.75%
3	159467nt	>CP034324... at 0.0/52663:41520:26115nt/75.41%
4	151653nt	>MF168404... at 0.0/58791:43932nt/67.7%
5	146790nt	>CP029381... at 0.0/67104:31849nt/67.4%
>Cluster 45
0	163588nt	>MH477636... *
>Cluster 46
0	162552nt	>CP018455... *
1	154986nt	>CP033404... at 0.0/58892:43354:23351nt/81.02%
2	154724nt	>CP036301... at 0.0/58898:34658:23351nt/75.52%
>Cluster 47
0	161986nt	>CP025148... *
>Cluster 48
0	161580nt	>CP025463... *
1	126126nt	>MH263653... at 0.0/52246:48736nt/80.02%
>Cluster 49
0	154957nt	>CP031720... *
>Cluster 50
0	153274nt	>MG764553... *
>Cluster 51
0	152041nt	>CP026280... *
>Cluster 52
0	151466nt	>KT185451... *
1	146103nt	>MF168402... at 0.0/79216:19272nt/67.4%
>Cluster 53
0	151188nt	>FJ628167... *
>Cluster 54
0	149519nt	>CP036306... *
1	149518nt	>CP038003... at 0.0/120968:28270nt/99.8%
2	136848nt	>KP893385... at 0.0/56926:16928:16647nt/66.09%
>Cluster 55
0	149258nt	>CP028582... *
>Cluster 56
0	148021nt	>MF168406... *
>Cluster 57
0	146689nt	>CP025039... *
1	139941nt	>CP010363... at 0.0/111908nt/79.76%
2	129985nt	>CP027616... at 0.0/76925:20502nt/74.92%
>Cluster 58
0	146162nt	>CP018999... *
1	143538nt	>KY270849... at 0.0/71063:31799nt/71.63%
>Cluster 59
0	145401nt	>KC788405... *
>Cluster 60
0	144825nt	>CP022275... *
1	126846nt	>CP023186... at 0.0/106178nt/83.66%
>Cluster 61
0	144055nt	>CP026272... *
>Cluster 62
0	143348nt	>CP016381... *
>Cluster 63
0	142829nt	>CP019014... *
>Cluster 64
0	142207nt	>CP033394... *
>Cluster 65
0	140093nt	>KY270850... *
>Cluster 66
0	139941nt	>KF954760... *
1	139933nt	>CP015387... at 0.0/139942nt/99.99%
>Cluster 67
0	135655nt	>CP029102... *
1	113639nt	>CP030342... at 0.0/73545:19520nt/81.87%
>Cluster 68
0	134521nt	>KY093013... *
1	108772nt	>KY093014... at 0.0/99180nt/91.17%
>Cluster 69
0	131028nt	>CP028805... *
>Cluster 70
0	130552nt	>CP011981... *
1	116047nt	>KF874498... at 0.0/60845:22548nt/71.68%
>Cluster 71
0	129684nt	>CP025468... *
>Cluster 72
0	129196nt	>CP011656... *
1	85575nt	>CP037737... at 0.0/82677nt/96.61%
>Cluster 73
0	128563nt	>CP025458... *
>Cluster 74
0	127970nt	>KP008371... *
>Cluster 75
0	126877nt	>CP022349... *
>Cluster 76
0	123208nt	>CP018887... *
>Cluster 77
0	121863nt	>CP018884... *
>Cluster 78
0	121348nt	>KX236178... *
1	111195nt	>CP003224... at 0.0/63059:34859nt/87.56%
>Cluster 79
0	120195nt	>CP036362... *
>Cluster 80
0	120074nt	>CP027067... *
>Cluster 81
0	119405nt	>MF156708... *
>Cluster 82
0	118202nt	>CP025010... *
1	117903nt	>KY798505... at 0.0/66645:17327nt/71.18%
2	116419nt	>CP015395... at 0.0/29919:24839:16575nt/61.19%
3	116344nt	>MG700550... at 0.0/32721:28608:22271nt/70.66%
4	114073nt	>CP019774... at 0.0/77683:32580nt/96.6%
5	113639nt	>CP022693... at 0.0/79656:32580nt/98.73%
6	113639nt	>CP027158... at 0.0/77601:32580nt/96.91%
7	113638nt	>CP011991... at 0.0/79656:27023nt/93.83%
8	110226nt	>CP018992... at 0.0/66671:32583nt/89.83%
9	103147nt	>CP015824... at 0.0/52465:19675nt/69.85%
>Cluster 83
0	117916nt	>LT216438... *
1	111335nt	>MG700548... at 0.0/66908:12669nt/69.91%
>Cluster 84
0	117697nt	>MF918372... *
>Cluster 85
0	117288nt	>KP987215... *
>Cluster 86
0	116803nt	>CP010881... *
>Cluster 87
0	115706nt	>KU295133... *
1	114464nt	>KJ146689... at 0.0/63778:22548nt/75.38%
2	114173nt	>HG969997... at 0.0/76425:21805nt/85.99%
3	113852nt	>CP014669... at 0.0/65660:21728nt/76.66%
4	113642nt	>HG969995... at 0.0/109168nt/96.02%
5	113640nt	>KF874496... at 0.0/109166nt/96.02%
6	113640nt	>KF874499... at 0.0/109166nt/96.02%
7	113639nt	>CP007730... at 0.0/109165nt/96.02%
8	113639nt	>CP023928... at 0.0/105372nt/92.69%
9	113639nt	>CP008833... at 0.0/109165nt/96.01%
10	113639nt	>KJ146687... at 0.0/109165nt/96.02%
11	113639nt	>KY798507... at 0.0/109165nt/96.03%
12	113639nt	>CP011986... at 0.0/109165nt/96.04%
13	113637nt	>GU595196... at 0.0/109166nt/96.02%
14	113637nt	>KJ721790... at 0.0/109167nt/96.01%
15	113626nt	>CP012000... at 0.0/109167nt/96.02%
16	113622nt	>KF874497... at 0.0/109166nt/96.02%
17	111926nt	>KU665642... at 0.0/81345:24058nt/94.12%
18	111742nt	>KY798506... at 0.0/56763:33277nt/80.38%
19	99142nt	>KJ146688... at 0.0/63259:31410nt/95.44%
20	78232nt	>HG969999... at 0.0/78233nt/99.99%
21	78227nt	>JX442975... at 0.0/74565nt/95.29%
>Cluster 88
0	115320nt	>CP009776... *
>Cluster 89
0	115300nt	>JN233705... *
>Cluster 90
0	113941nt	>MH255827... *
1	85874nt	>KY689238... at 0.0/29538:22148:17516nt/80.3%
>Cluster 91
0	113105nt	>CP009466... *
>Cluster 92
0	113105nt	>CP017929... *
>Cluster 93
0	112467nt	>CP028796... *
1	109179nt	>CP034125... at 0.0/47852:28248nt/69.66%
>Cluster 94
0	110705nt	>CP020359... *
>Cluster 95
0	110020nt	>CP033628... *
>Cluster 96
0	109753nt	>CP012163... *
>Cluster 97
0	109503nt	>CP034777... *
>Cluster 98
0	107793nt	>CP021195... *
1	105106nt	>MK191023... at 0.0/66522nt/63.22%
>Cluster 99
0	107760nt	>KU295131... *
>Cluster 100
0	107748nt	>JX283456... *
1	106320nt	>LT009689... at 0.0/59315:21971:15047nt/90.42%
>Cluster 101
0	107249nt	>CP022698... *
>Cluster 102
0	106559nt	>CP014765... *
>Cluster 103
0	106201nt	>MH917122... *
1	105008nt	>KP987218... at 0.0/75975:14723nt/86.33%
2	101915nt	>KU295132... at 0.0/51946:27940nt/78.37%
>Cluster 104
0	105912nt	>MG288681... *
>Cluster 105
0	105125nt	>CP016403... *
1	105124nt	>CP026133... at 0.0/66812nt/63.55%
>Cluster 106
0	104887nt	>CP026137... *
>Cluster 107
0	104810nt	>CP028790... *
>Cluster 108
0	103454nt	>CP023725... *
>Cluster 109
0	103164nt	>HG969998... *
>Cluster 110
0	99082nt	>CP035181... *
>Cluster 111
0	98184nt	>HG969996... *
>Cluster 112
0	97971nt	>MG700549... *
>Cluster 113
0	96702nt	>CP011646... *
>Cluster 114
0	95734nt	>MH192342... *
1	89738nt	>CP028554... at 0.0/37370:11515:9956nt/64.75%
2	88214nt	>KP868646... at 0.0/86656nt/98.19%
3	88213nt	>KY399972... at 0.0/86654nt/98.21%
4	88213nt	>KY399973... at 0.0/86654nt/98.21%
>Cluster 115
0	91069nt	>CP023938... *
>Cluster 116
0	90452nt	>CP011571... *
>Cluster 117
0	90452nt	>CP011580... *
1	90452nt	>CP011649... at 0.0/90452nt/99.99%
>Cluster 118
0	90351nt	>KU318419... *
>Cluster 119
0	89247nt	>CP026589... *
>Cluster 120
0	88688nt	>CP018669... *
>Cluster 121
0	87982nt	>KU295134... *
1	70372nt	>CP025710... at 0.0/32140:13130:12135nt/81.45%
>Cluster 122
0	87982nt	>CP020059... *
>Cluster 123
0	86518nt	>KC405622... *
>Cluster 124
0	85865nt	>CP018989... *
>Cluster 125
0	85473nt	>CP008798... *
1	71572nt	>CP010396... at 0.0/34253:28206nt/87.25%
>Cluster 126
0	85403nt	>CP010362... *
1	73467nt	>CP020110... at 0.0/35808:26321nt/84.56%
2	73464nt	>CP019017... at 0.0/26563:22547:9443nt/79.68%
>Cluster 127
0	85195nt	>CP021734... *
>Cluster 128
0	83712nt	>JX193301... *
>Cluster 129
0	83399nt	>CP011999... *
>Cluster 130
0	83260nt	>CP026152... *
>Cluster 131
0	82861nt	>CP026188... *
1	79128nt	>CP026194... at 0.0/55955nt/70.71%
2	77585nt	>CP026210... at 0.0/41454:8350nt/64.19%
>Cluster 132
0	82860nt	>CP026385... *
1	80642nt	>CP026395... at 0.0/58300:11725nt/86.83%
>Cluster 133
0	82649nt	>CP036366... *
>Cluster 134
0	81348nt	>MF497781... *
1	81348nt	>MG557999... at 0.0/81348nt/99.99%
>Cluster 135
0	81323nt	>CP032181... *
>Cluster 136
0	81180nt	>MF993441... *
>Cluster 137
0	80186nt	>CP009862... *
1	69888nt	>KY128484... at 0.0/36440:26323nt/89.73%
2	62589nt	>CP009864... at 0.0/41762:14516nt/89.9%
3	62588nt	>CP025758... at 0.0/41762:14516nt/89.9%
>Cluster 138
0	79489nt	>CP021861... *
1	74751nt	>CP021754... at 0.0/26279:22132:11963nt/80.76%
2	74660nt	>CP021546... at 0.0/26279:22134:10453nt/78.83%
>Cluster 139
0	77801nt	>KC845573... *
1	77801nt	>CP011645... at 0.0/49214:28027nt/99.27%
2	77775nt	>CP011978... at 0.0/49214:28015nt/99.25%
>Cluster 140
0	77775nt	>CP026205... *
>Cluster 141
0	77569nt	>CP026230... *
>Cluster 142
0	76500nt	>CP026204... *
>Cluster 143
0	76251nt	>CP015991... *
>Cluster 144
0	75618nt	>CP009773... *
1	73636nt	>KF954759... at 0.0/58939nt/79.96%
>Cluster 145
0	75617nt	>FJ223605... *
>Cluster 146
0	75281nt	>CP030335... *
>Cluster 147
0	73791nt	>CP028547... *
>Cluster 148
0	73502nt	>CP032197... *
>Cluster 149
0	72800nt	>KJ933392... *
>Cluster 150
0	72663nt	>CP020066... *
>Cluster 151
0	71854nt	>CP026147... *
>Cluster 152
0	71304nt	>CP028958... *
>Cluster 153
0	71286nt	>MF788069... *
>Cluster 154
0	71267nt	>CP023894... *
>Cluster 155
0	70876nt	>CP018974... *
>Cluster 156
0	70655nt	>FJ223607... *
>Cluster 157
0	69453nt	>KF701335... *
>Cluster 158
0	69409nt	>KX683284... *
>Cluster 159
0	69158nt	>CP029446... *
1	69158nt	>CP011639... at 0.0/60049nt/86.82%
2	55890nt	>CP029439... at 0.0/30001:18694nt/87.12%
>Cluster 160
0	68763nt	>KY128483... *
>Cluster 161
0	68482nt	>KX928751... *
>Cluster 162
0	67144nt	>KX783441... *
>Cluster 163
0	66602nt	>KY930325... *
>Cluster 164
0	66531nt	>JQ837276... *
>Cluster 165
0	66250nt	>AP018674... *
>Cluster 166
0	65604nt	>MH917123... *
1	65549nt	>KC958437... at 0.0/49140nt/74.96%
2	64935nt	>KF914891... at 0.0/54554nt/84%
>Cluster 167
0	65595nt	>KX928750... *
>Cluster 168
0	65291nt	>CP026236... *
>Cluster 169
0	63725nt	>CP026394... *
>Cluster 170
0	63369nt	>CP035387... *
>Cluster 171
0	63235nt	>CP029429... *
>Cluster 172
0	63203nt	>KT362706... *
>Cluster 173
0	62793nt	>MH734334... *
>Cluster 174
0	62673nt	>MH919378... *
>Cluster 175
0	62590nt	>CP026232... *
>Cluster 176
0	60307nt	>CP030134... *
>Cluster 177
0	60204nt	>MH514861... *
1	58431nt	>CP018977... at 0.0/34851:6414nt/70.46%
2	55902nt	>KX397572... at 0.0/30003:6414nt/65.12%
3	54644nt	>CP018963... at 0.0/40421:6414nt/85.7%
4	54609nt	>KX276209... at 0.0/40426:6414nt/85.73%
5	54605nt	>CP004367... at 0.0/39746:6725nt/85.09%
6	54518nt	>LT838197... at 0.0/20665:19688:6414nt/85.77%
7	54036nt	>LN610760... at 0.0/19895:12062:6726nt/71.54%
8	52776nt	>MG886286... at 0.0/23078:13339nt/68.98%
9	52536nt	>KX062091... at 0.0/39622:6340nt/87.45%
10	50800nt	>KX154765... at 0.0/36529nt/71.9%
>Cluster 178
0	59373nt	>CP019026... *
>Cluster 179
0	59138nt	>CP011589... *
>Cluster 180
0	59035nt	>CP017086... *
>Cluster 181
0	58627nt	>CP026169... *
>Cluster 182
0	57689nt	>MG053313... *
>Cluster 183
0	57053nt	>CP027168... *
>Cluster 184
0	57052nt	>CP029092... *
>Cluster 185
0	57009nt	>CP016402... *
>Cluster 186
0	56728nt	>KR091915... *
>Cluster 187
0	56561nt	>CP026277... *
1	54000nt	>CP009867... at 0.0/34287nt/63.48%
2	50333nt	>CP008901... at 0.0/38259nt/76.01%
3	50333nt	>CP026389... at 0.0/48875nt/97.09%
4	50272nt	>CP009881... at 0.0/38260nt/75.95%
>Cluster 188
0	55746nt	>CP019010... *
1	43500nt	>CP010387... at 0.0/35170nt/80.69%
>Cluster 189
0	55680nt	>KY271415... *
1	52848nt	>KY271414... at 0.0/43855nt/82.85%
2	49591nt	>KX881941... at 0.0/20506:12023:10730nt/87.14%
>Cluster 190
0	55436nt	>CP018945... *
>Cluster 191
0	55417nt	>JX397875... *
>Cluster 192
0	55373nt	>CP033395... *
1	55373nt	>CP036367... at 0.0/55373nt/99.99%
>Cluster 193
0	53632nt	>CP026239... *
1	51570nt	>CP036437... at 0.0/22736:10006nt/62.22%
2	51570nt	>CP036440... at 0.0/24630:10006nt/65.66%
3	51570nt	>CP036448... at 0.0/24630:10006nt/65.66%
4	43621nt	>CP010374... at 0.0/24812:8733nt/76.9%
5	43621nt	>CP010379... at 0.0/18743:15710nt/78.98%
6	43621nt	>CP018668... at 0.0/22237:15710nt/86.99%
7	43620nt	>CP021743... at 0.0/24812:15455nt/92.31%
>Cluster 194
0	53629nt	>AP019197... *
1	42055nt	>MH909348... at 0.0/36021nt/85.62%
2	38976nt	>CP028566... at 0.0/36021nt/92.37%
>Cluster 195
0	53292nt	>KU934011... *
1	53292nt	>KY659388... at 0.0/31198:10257nt/77.78%
2	53286nt	>JX461340... at 0.0/33134nt/62.16%
3	46836nt	>KX348144... at 0.0/25909:10257nt/77.21%
>Cluster 196
0	53292nt	>KY659387... *
>Cluster 197
0	53262nt	>KT148595... *
>Cluster 198
0	53205nt	>MH624130... *
1	53205nt	>MH624131... at 0.0/53205nt/100%
2	53205nt	>MH624132... at 0.0/53205nt/100%
3	40186nt	>LT992437... at 0.0/31610:5771nt/92.79%
>Cluster 199
0	53081nt	>CP004366... *
>Cluster 200
0	52059nt	>CP018432... *
1	52058nt	>CP018426... at 0.0/52060nt/99.99%
2	52058nt	>CP018436... at 0.0/52060nt/99.99%
>Cluster 201
0	51885nt	>CP018959... *
>Cluster 202
0	51663nt	>KY296095... *
>Cluster 203
0	51597nt	>CP026227... *
>Cluster 204
0	51515nt	>CP020119... *
>Cluster 205
0	51169nt	>KY930324... *
>Cluster 206
0	50867nt	>KU963389... *
1	46494nt	>MF150120... at 0.0/36569nt/78.64%
2	45674nt	>KX756453... at 0.0/36569nt/80.05%
3	45575nt	>MK264770... at 0.0/36577nt/80.13%
4	45574nt	>CP003997... at 0.0/36569nt/80.23%
>Cluster 207
0	49804nt	>MH536949... *
>Cluster 208
0	49565nt	>CP013325... *
1	49517nt	>KX348146... at 0.0/16400:13976nt/60.18%
2	44846nt	>CP011608... at 0.0/19029:15931nt/77.95%
3	43500nt	>CP021716... at 0.0/19642:14736nt/77.52%
4	43433nt	>CP011582... at 0.0/19640:10925nt/70.37%
>Cluster 209
0	47531nt	>CP019006... *
>Cluster 210
0	47387nt	>JX193302... *
>Cluster 211
0	47164nt	>CP022276... *
>Cluster 212
0	47126nt	>CP024709... *
1	47126nt	>KY070307... at 0.0/47126nt/100%
2	46292nt	>MF156711... at 0.0/28808:6135nt/75.48%
3	46123nt	>MF156712... at 0.0/23363:12865nt/78.53%
4	45579nt	>MF156709... at 0.0/25240:8042nt/73.01%
5	43333nt	>KU302800... at 0.0/22390:12865nt/81.34%
6	43333nt	>MH236906... at 0.0/22390:12865nt/81.34%
>Cluster 213
0	46826nt	>MF497780... *
1	46826nt	>MG557994... at 0.0/46826nt/99.99%
2	46826nt	>MG557995... at 0.0/46826nt/99.99%
3	46826nt	>MG557996... at 0.0/46826nt/99.99%
4	46826nt	>MG557997... at 0.0/46826nt/99.99%
5	46826nt	>MG557998... at 0.0/46826nt/99.99%
>Cluster 214
0	46606nt	>CP027700... *
>Cluster 215
0	46320nt	>MF156710... *
>Cluster 216
0	44451nt	>KR014106... *
1	44320nt	>CP018968... at 0.0/20244:7704nt/63.02%
2	39148nt	>CP026224... at 0.0/30596:7182nt/96.48%
>Cluster 217
0	43928nt	>CP026418... *
>Cluster 218
0	43621nt	>CP009465... *
1	43621nt	>CP037739... at 0.0/33579nt/76.97%
2	43621nt	>CP011575... at 0.0/43621nt/99.99%
3	43621nt	>CP017937... at 0.0/43621nt/100%
>Cluster 219
0	43125nt	>CP032895... *
1	39071nt	>AP019194... at 0.0/20766:6292:5856nt/84.21%
2	38939nt	>KU578314... at 0.0/18574:10748:5789nt/90.09%
>Cluster 220
0	42848nt	>KF623109... *
1	42848nt	>MH328006... at 0.0/37786nt/88.14%
2	42763nt	>MF072963... at 0.0/35140:4883nt/93.56%
3	41317nt	>KP726894... at 0.0/31030nt/75.09%
>Cluster 221
0	42447nt	>JX104759... *
>Cluster 222
0	41874nt	>CP032355... *
1	41874nt	>MF344555... at 0.0/37428nt/89.38%
>Cluster 223
0	41519nt	>CP030267... *
1	40947nt	>KU176944... at 0.0/29999nt/73.25%
>Cluster 224
0	41024nt	>CP029714... *
>Cluster 225
0	39367nt	>KY296104... *
>Cluster 226
0	39014nt	>MH909350... *
1	35298nt	>CP026219... at 0.0/13677:10151nt/67.47%
>Cluster 227
0	32424nt	>KX169264... *
>Cluster 228
0	31529nt	>KC609323... *
>Cluster 229
0	31445nt	>MK050973... *
>Cluster 230
0	30051nt	>MF497782... *
1	30051nt	>MG558000... at 0.0/30051nt/99.98%
>Cluster 231
0	25284nt	>CP006919... *
>Cluster 232
0	24749nt	>CP021860... *
>Cluster 233
0	24228nt	>MH328007... *
1	23939nt	>KJ653815... at 0.0/18061nt/75.41%
>Cluster 234
0	24225nt	>CP017083... *
>Cluster 235
0	23973nt	>CP026123... *
>Cluster 236
0	23753nt	>FJ223606... *
>Cluster 237
0	22633nt	>CP021548... *
>Cluster 238
0	22632nt	>CP021756... *
1	19305nt	>CP036449... at 0.0/8510:7996nt/85.48%
>Cluster 239
0	22062nt	>CP020075... *
>Cluster 240
0	21186nt	>CP017993... *
>Cluster 241
0	21138nt	>HQ589350... *
>Cluster 242
0	20245nt	>CP026401... *
>Cluster 243
0	19305nt	>CP036436... *
1	19305nt	>CP036441... at 0.0/18008nt/93.28%
>Cluster 244
0	16926nt	>KU295136... *
>Cluster 245
0	16559nt	>CP018949... *
>Cluster 246
0	16346nt	>KU295135... *
1	15668nt	>KX783439... at 0.0/10006nt/63.77%
2	15668nt	>KX783440... at 0.0/10006nt/63.77%
3	14106nt	>CP029438... at 0.0/10006nt/70.83%
4	13981nt	>CP011573... at 0.0/10007nt/71.48%
5	12506nt	>KX868553... at 0.0/10006nt/79.88%
>Cluster 247
0	14873nt	>MH595533... *
1	10796nt	>MK330869... at 0.0/7166:3465nt/98.26%
>Cluster 248
0	14029nt	>CP018981... *
>Cluster 249
0	13915nt	>KP125892... *
>Cluster 250
0	12757nt	>MK264769... *
>Cluster 251
0	12748nt	>MH133192... *
>Cluster 252
0	11930nt	>KX348145... *
>Cluster 253
0	10951nt	>CP023480... *
>Cluster 254
0	10784nt	>MK330868... *
>Cluster 255
0	9548nt	>MH595534... *
>Cluster 256
0	7995nt	>KC609322... *

## Sheet: 3. accessionlist_allKPC_hits
AB557734.1
AB854326.1
AF297554.1
AF395881.1
AF481906.1
AM774409.1
AP018674.1
AP019194.1
AP019197.1
AY034847.1
AY210886.1
AY522950.1
AY700571.1
CP003224.1
CP003997.1
CP004366.2
CP004367.2
CP006657.1
CP006919.1
CP007558.1
CP007730.1
CP007732.1
CP008791.1
CP008798.1
CP008833.1
CP008901.1
CP009465.1
CP009466.1
CP009771.1
CP009773.1
CP009776.1
CP009862.1
CP009864.1
CP009867.1
CP009876.1
CP009881.1
CP010362.1
CP010363.1
CP010374.1
CP010379.1
CP010387.1
CP010396.1
CP010575.1
CP010881.1
CP011571.1
CP011573.1
CP011575.1
CP011578.1
CP011580.1
CP011582.1
CP011589.1
CP011608.1
CP011611.1
CP011622.1
CP011635.1
CP011639.1
CP011645.1
CP011646.1
CP011649.1
CP011656.1
CP011978.1
CP011981.1
CP011986.1
CP011991.1
CP011999.1
CP012000.1
CP012163.1
CP012168.1
CP013325.1
CP014669.1
CP014765.1
CP015347.1
CP015382.1
CP015387.1
CP015395.1
CP015824.1
CP015990.1
CP015991.1
CP016381.1
CP016402.1
CP016403.1
CP017083.1
CP017086.1
CP017929.1
CP017937.1
CP017993.1
CP018352.1
CP018356.1
CP018362.1
CP018426.1
CP018432.1
CP018436.1
CP018455.1
CP018668.1
CP018669.1
CP018675.1
CP018676.1
CP018884.1
CP018887.1
CP018945.1
CP018949.1
CP018956.1
CP018959.1
CP018963.1
CP018968.1
CP018974.1
CP018977.1
CP018981.1
CP018989.1
CP018992.1
CP018999.1
CP019001.1
CP019006.1
CP019010.1
CP019014.1
CP019017.1
CP019026.1
CP019774.1
CP020059.1
CP020066.1
CP020075.1
CP020110.1
CP020119.1
CP020359.1
CP021195.1
CP021328.1
CP021546.1
CP021548.1
CP021695.1
CP021716.1
CP021734.1
CP021743.1
CP021754.1
CP021756.1
CP021835.1
CP021853.1
CP021860.1
CP021861.1
CP022275.1
CP022276.1
CP022349.1
CP022574.1
CP022693.1
CP022698.1
CP022917.1
CP022920.1
CP022923.1
CP022926.1
CP023186.1
CP023430.1
CP023443.1
CP023480.1
CP023725.1
CP023875.1
CP023878.1
CP023894.1
CP023928.1
CP023938.1
CP023942.1
CP023952.1
CP024709.1
CP024910.1
CP025006.1
CP025009.1
CP025010.1
CP025039.1
CP025141.1
CP025144.1
CP025147.1
CP025148.1
CP025429.1
CP025458.1
CP025463.1
CP025468.1
CP025710.1
CP025758.1
CP025952.1
CP026123.1
CP026124.1
CP026131.1
CP026133.1
CP026137.1
CP026141.1
CP026147.1
CP026152.1
CP026169.1
CP026175.1
CP026179.1
CP026188.1
CP026193.1
CP026194.1
CP026198.1
CP026204.1
CP026205.1
CP026210.1
CP026213.1
CP026216.1
CP026219.1
CP026224.1
CP026225.1
CP026227.1
CP026230.1
CP026232.1
CP026236.1
CP026239.1
CP026272.1
CP026274.1
CP026277.1
CP026280.1
CP026385.1
CP026386.1
CP026389.1
CP026392.1
CP026394.1
CP026395.1
CP026401.1
CP026406.1
CP026418.1
CP026584.1
CP026589.1
CP027049.1
CP027056.1
CP027067.1
CP027143.1
CP027150.1
CP027158.1
CP027168.1
CP027616.1
CP027700.1
CP028181.1
CP028389.2
CP028541.2
CP028547.1
CP028554.1
CP028566.1
CP028582.1
CP028790.1
CP028796.1
CP028805.1
CP028958.1
CP029092.1
CP029102.1
CP029219.1
CP029225.1
CP029230.1
CP029248.1
CP029381.1
CP029429.1
CP029431.1
CP029436.1
CP029438.1
CP029439.1
CP029442.1
CP029446.1
CP029605.1
CP029714.1
CP030134.1
CP030267.1
CP030335.1
CP030342.1
CP031720.1
CP032181.1
CP032197.1
CP032355.1
CP032895.1
CP033394.1
CP033395.1
CP033404.1
CP033628.1
CP034125.1
CP034324.1
CP034777.1
CP035181.1
CP035387.1
CP036301.1
CP036306.1
CP036362.1
CP036366.1
CP036367.1
CP036372.1
CP036436.1
CP036437.1
CP036440.1
CP036441.1
CP036448.1
CP036449.1
CP036450.1
CP037737.1
CP037739.1
CP038003.1
DQ523564.1
DQ897687.1
DQ899729.1
DQ989639.1
EF062508.1
EU176011.1
EU176012.1
EU176013.1
EU176014.1
EU244644.1
EU400222.2
EU447304.1
EU555534.1
EU594576.1
EU729727.1
EU784136.1
FJ223605.1
FJ223606.1
FJ223607.1
FJ234412.1
FJ473382.1
FJ609231.1
FJ624872.1
FJ628167.2
FJ641196.1
FJ641197.1
FJ665695.1
FJ853623.1
GQ140348.1
GQ229417.1
GU386376.1
GU595196.1
HG969995.1
HG969996.1
HG969997.1
HG969998.1
HG969999.1
HM066995.1
HM769262.1
HQ246157.1
HQ246158.1
HQ258934.1
HQ342889.1
HQ589350.1
HQ651092.1
JF323863.1
JF323864.1
JF431925.1
JF431926.1
JF431927.1
JF431928.1
JF894295.1
JF894296.1
JF894298.1
JF894300.1
JF914901.1
JF922884.1
JN048639.1
JN048641.1
JN204272.1
JN233705.2
JN255797.1
JN255861.1
JN545009.1
JN974188.1
JQ837276.1
JQ867396.1
JX104759.1
JX131687.1
JX193301.1
JX193302.1
JX268775.1
JX268776.1
JX283456.1
JX397875.1
JX430448.1
JX442975.1
JX461340.1
JX500679.1
JX500680.1
JX500681.1
JX524191.1
JX682700.1
JX682701.1
JX682705.1
JX966417.1
KC344543.1
KC355363.1
KC405622.1
KC433553.1
KC465199.1
KC465200.1
KC559110.1
KC609322.1
KC609323.1
KC736925.1
KC770988.1
KC770990.1
KC788405.1
KC845573.1
KC958437.1
KF017315.1
KF182187.1
KF285575.1
KF285576.1
KF285577.1
KF285580.1
KF285585.1
KF436493.1
KF436494.1
KF436495.1
KF444271.1
KF561135.1
KF562073.1
KF623109.1
KF680002.1
KF701335.1
KF724506.1
KF724507.1
KF826291.1
KF826292.1
KF826293.1
KF874496.1
KF874497.2
KF874498.1
KF874499.1
KF914891.1
KF954759.1
KF954760.1
KJ146687.1
KJ146688.1
KJ146689.1
KJ151293.1
KJ210592.1
KJ510411.1
KJ653815.1
KJ721789.1
KJ721790.1
KJ748372.1
KJ775801.1
KJ933392.1
KM076934.1
KM210293.1
KM379100.1
KM403446.1
KM502173.1
KM502174.1
KM502175.1
KM609957.1
KM983022.1
KM987553.1
KM987554.1
KM987555.1
KM987556.1
KP008371.1
KP125890.1
KP125891.1
KP125892.1
KP345882.1
KP681699.1
KP726894.1
KP868646.1
KP870110.1
KP893385.1
KP987215.1
KP987218.1
KR014106.1
KR024809.1
KR052097.1
KR052098.1
KR052099.1
KR052100.1
KR052101.1
KR052102.1
KR091915.1
KR108242.1
KR872629.1
KT001097.1
KT001098.1
KT001099.1
KT001100.1
KT001101.1
KT148595.1
KT185451.1
KT362706.1
KT378596.1
KT378597.1
KT378598.1
KT884517.1
KT922272.1
KT922274.1
KU057943.1
KU176944.1
KU216748.1
KU295131.1
KU295132.1
KU295133.1
KU295134.1
KU295135.1
KU295136.1
KU302800.1
KU318419.1
KU578314.1
KU665642.1
KU680813.1
KU695921.1
KU695996.1
KU695997.1
KU695998.1
KU695999.1
KU696000.1
KU696001.1
KU696002.1
KU696003.1
KU696004.1
KU696005.1
KU696006.1
KU696007.1
KU696008.1
KU696009.1
KU696010.1
KU696011.1
KU696012.1
KU696013.1
KU696014.1
KU696015.1
KU696016.1
KU934011.1
KU963389.1
KU985429.1
KX062091.1
KX154765.1
KX169264.1
KX236178.1
KX276209.1
KX348144.1
KX348145.1
KX348146.1
KX397572.1
KX454501.1
KX619622.1
KX683284.1
KX756453.1
KX783439.1
KX783440.1
KX783441.1
KX828722.1
KX844826.1
KX868553.1
KX881941.1
KX928750.1
KX928751.1
KX928752.1
KY062156.1
KY070307.1
KY081419.1
KY081420.1
KY081421.1
KY081422.1
KY081423.1
KY081424.1
KY093013.1
KY093014.1
KY128483.1
KY128484.1
KY270849.1
KY270850.1
KY271403.1
KY271414.1
KY271415.1
KY282958.1
KY296095.1
KY296104.1
KY364013.1
KY399972.1
KY399973.1
KY563764.1
KY630487.1
KY630492.1
KY659387.1
KY659388.1
KY660030.1
KY689238.1
KY689923.1
KY689924.1
KY689925.1
KY798505.1
KY798506.1
KY798507.1
KY913901.1
KY930324.1
KY930325.1
KY986974.1
LC423559.1
LN609376.1
LN610760.1
LR130548.1
LT009688.1
LT009689.1
LT216438.1
LT599826.1
LT599827.1
LT838197.1
LT968694.1
LT968757.1
LT968759.1
LT968762.1
LT968763.1
LT968764.1
LT968766.1
LT992437.1
MF072963.1
MF133495.1
MF150120.1
MF156695.1
MF156708.1
MF156709.1
MF156710.1
MF156711.1
MF156712.1
MF168402.1
MF168403.1
MF168404.1
MF168405.1
MF168406.1
MF327263.1
MF327265.1
MF327266.1
MF344555.1
MF351991.1
MF383354.1
MF398271.1
MF417538.1
MF437312.1
MF497780.1
MF497781.1
MF497782.1
MF622545.1
MF772496.1
MF788069.1
MF918372.1
MF993441.1
MG053313.1
MG171145.1
MG171146.1
MG171147.1
MG171148.1
MG188760.1
MG288681.1
MG557994.1
MG557995.1
MG557996.1
MG557997.1
MG557998.1
MG557999.1
MG558000.1
MG674462.1
MG674465.1
MG674485.1
MG674486.1
MG700548.1
MG700549.1
MG700550.1
MG764550.1
MG764553.1
MG786907.1
MG886286.1
MH000708.1
MH047294.1
MH133192.1
MH192342.1
MH236906.1
MH255827.1
MH257688.1
MH263653.1
MH328006.1
MH328007.1
MH369836.1
MH411118.1
MH477636.1
MH480530.1
MH514861.1
MH536949.1
MH558576.1
MH593787.1
MH594478.1
MH595533.1
MH595534.1
MH624130.1
MH624131.1
MH624132.1
MH661249.1
MH661250.1
MH661251.1
MH661252.1
MH661253.1
MH661254.1
MH661255.1
MH661256.1
MH661257.1
MH718730.1
MH734334.1
MH818573.1
MH909327.1
MH909332.1
MH909338.1
MH909340.1
MH909348.1
MH909350.1
MH917122.1
MH917123.1
MH917285.1
MH919378.1
MK050973.1
MK098861.1
MK106173.1
MK118771.1
MK183753.1
MK191023.1
MK264769.1
MK264770.1
MK330868.1
MK330869.1
MK388209.1
MK396843.1
MK433207.1
MK439959.1
MK458727.1
MK467612.1
MK533131.1
MK543946.1
MK576104.1
MK628511.1
NG_049243.1
NG_049244.1
NG_049245.1
NG_049246.1
NG_049247.1
NG_049248.1
NG_049249.1
NG_049250.1
NG_049251.1
NG_049252.1
NG_049253.1
NG_049254.1
NG_049255.1
NG_049256.1
NG_049257.1
NG_049258.1
NG_049259.1
NG_049260.1
NG_049261.1
NG_049262.1
NG_051167.1
NG_051469.1
NG_052581.1
NG_052862.1
NG_054685.1
NG_055494.1
NG_055495.1
NG_055580.1
NG_056170.1
NG_057447.1
NG_060524.1
NG_060569.1
NG_061389.1
NG_061612.1
NG_062357.1
NG_063841.1
